# Supplementary material for: AI-Based Automation for Medication Reconciliation: Scoping Review
Source: J Med Internet Res. 2026 May 11;28:e86760. doi: 10.2196/86760 (PMC13160534; doi:10.2196/86760)
Supplement: Multimedia Appendix 2 [file jmir-v28-e86760-s002.xlsx]

## Sheet: Extraction Table
Article Information				Objectives	Sample characteristics								Intended use case				Implementation stage	AI model									Data pipeline						Human–computer interface and clinical workflow			Evaluation						Discussion & Conclusions
Authors	Year	Title	Country	Objectives	Data selection	Sampling unit	Training set size	Validation method	Validation set size (if applicable)	Evaluation set size	Number of patients	Demographic characteristics	MedRec task	MedRec subtask	Intended clinical setting	Intended user group	Implementation stage	Number of classes	ML method	If multiple methods	Function of model	Model architecture	Hybrid system?	Existing off-the-shelf tools or pre-trained models used by authors	Name of product/tool developed by authors	Stage of information processing	Model input	Data source	Data type	Data content	Data input method	Data output	Presentation of output	Output interpretation	Integration	Primary evaluation metric	Primary evaluation result	Secondary evaluation metric 1	Secondary evaluation result 1	Secondary evaluation metric 2	Secondary evaluation result 2	Key contributions	Author-reported limitations	Author-reported future directions
Achkar et al.	2019	Medical Handwritten Prescription Recognition Using CRNN	Lebanon	To use neural networks to develop a system to detect handwritten English medical prescriptions and translate handwritten text to digital format.	author-collected data	Handwritten prescription image	Unclear	Unclear	Unclear	50	Unspecified	Unspecified	1) Creation of BPMH	a) Obtaining pre-admission/medical visit medication list	Unspecified	Unspecified	II	66 characters	CNN, RNN	Composite system	character recognition	unspecified CNN, LSTM	No	None	Unnamed	information acquisition	Handwritten prescription image	user-generated image	image	handwritten prescription image	N/A	text in handwritten prescription	N/A	N/A	N/A	accuracy	unclear	N/A	N/A	N/A	N/A	The authors present a system for text recognition of doctor's prescriptions, trained with few labeled input data.	Algorithm cannot segment paragraphs into smaller texts. Algorithm was partly trained on handwritten text which does not yield correct results during testing phase.	Incorporating methods to read hard paragraphs and automatically segment them into small texts. Implement the model in a mobile application accessible to various users. For example, patients, pharmacists and people responsible for double-checking doctors’ prescriptions.
Alfattni et al.	2021	Extracting Drug Names and Associated Attributes From Discharge Summaries: Text Mining Study.	United Kindgom	To evaluate the feasibility of using NLP and deep learning approaches for extracting and linking drug names and associated attributes identified in clinical free-text notes.	n2c2 2018 dataset	Clinical note	273	Holdout dataset	30	202	Unspecified	Unspecified	1) Creation of BPMH	a) Obtaining pre-admission/medical visit medication list	Unspecified	Unspecified	II	8 medication entities, 7 relations	RNN, CRF	Composite system	named entity recognition, relation extraction	BiLSTM-CRF, LSTM	No	CLAMP, cTAKES	DrugEx	information acquisition	Clinical note	hospital EHR	free text	narrative medication mentions	N/A	medication entities (medication, dosage, frequency, mode, duration, strength, form, reason), relations (drug-dosage, drug-frequency, drug-mode, drug-duration, drug-strength, drug-form, drug-reason)	N/A	N/A	N/A	F1 (NER); F1 (RE); F1 (E2E)	0.914; 0.917; 0.824	precision (NER); precision (RE); precision (E2E)	0.949; 0.935; 0.918	recall (NER); recall (RE); recall (E2E)	0.884; 0.902; 0.765	In this study, the authors constructed an end-to-end system (DrugEx) composed of bidirectional LSTM, CRF, and rule-based methods for extracting drug-related information from free-text discharge summaries. The system incorporating pretrained word embeddings and character embeddings achieved the best performance on NER. The rule-based system outperformed the ML-based system on RE.	The NER model made context-related errors, and sometimes confused entities like strength and dose or route and form. Suboptimal performance for certain entity types (e.g., reason).	Explore the use of contextual word embeddings. Evaluate transferability/generalizability to different biomedical tasks and datasets.
Ashraf et al.	2024	Leveraging code-free deep learning for pill recognition in clinical settings: A multicenter, real-world study of performance across multiple platforms	Hungary	To address the gap in the existing literature by thoroughly examining real-world applicability of CFDL models trained using a custom-built pill image dataset, provide performance metrics of such a model in different deployment scenarios, and when used in three different clinical centers. Furthermore, we highlight challenges and propose solutions to achieve optimal performance on smartphone applic…	author-collected data	Pill image	26880	Holdout dataset	1440	1440	N/A	N/A	1) Creation of BPMH	a) Obtaining pre-admission/medical visit medication list	hospital	clinical pharmacists	II	30 pill classes	CNN	N/A	pill identification	YOLO	No	Microsoft Azure Custom Vision	Unnamed	information acquisition	Pill image	user-generated image	image	pill image	user takes image with smartphone app	pill identity with confidence level	bounding box around pill in image with medication name, dosage, visual description, and confidence level	user can use identity of pill for clinical tasks	N/A	F1 (pill ID)	0.7576	precision (pill ID)	0.831	recall (pill ID)	0.7139	Results demonstrate the feasibility of code free learning platforms to create funcitonal and cost-effective pill recognition systems. Model was assessed in real-world clinical settings (hospitals). Authos sought to achieve a higher degree of similarity between images by instructing users to place the pill on a specific background.	Performance metrics are device-dependent, which may contribute to lower performance in real-world clinical settings. System was not well calibrated, which may contribute to inaccurate confidence predictions. Model performance is slightly decreased on grayscale images. Hardware and software difference between deployment environments (e.g., online API vs. Android app) may have decreased performance…	Provide hands-on on training for healthcare staff to improve performance in real-world setting. Train pill detection models to better utilize other features (shape, texture, etc.) in varying lighting conditions where colour information may not be available. Using a wide range of devices to capture training images to improve model generaization. Future research should aim to determine the optimal …
Chapman et al.	2018	Medication and Adverse Drug Event Detection - Hybrid system for adverse drug event detection.	United States	To develop a system that automatically identifies ADEs explicitly stated in clinical narratives as well as other information about patient drug treatments.	MADE 1.0 2018 dataset	Clinical note	876 (NER); unclear for RE	5-fold cross validation (NER)	N/A	213 (NER); 176 (RE); 213 (end-to-end)	21	Cancer patients	1) Creation of BPMH	a) Obtaining pre-admission/medical visit medication list	Unspecified	Unspecified	II	9 medication entities, 7 relations	CRF, random forest	Composite system	named entity recognition, relation extraction	N/A	Yes	MedEx	Unnamed	information acquisition	Clinical note	hospital EHR	free text	narrative medication mentions	N/A	medication entities (name, indication, frequency, severity, dosage, duration, route, ADEs, SSLIF), medication relations (ADE-severity, drug-route, drug-indication, drug-dosage, drug-duration, drug-frequency, drug-ADE)	N/A	N/A	N/A	F1 (NER); F1 (RE); F1 (E2E)	0.809; 0.868; 0.592	precision (NER); precision (RE)	0.838; 0.917	recall (NER); recall (RE)	0.781; 0.912	The authors developed an NER+RE pipeline.	Since this challenge was conducted on a set of notes from oncology patients, it is unclear how well these models might generalize for pharmacovigilance in other medical domains. Suboptimal performance for ADE and reason/indication entities.	Evaluate performance in Department of Veteran Affairs "to determine how well this work may translate to improving outcomes".
Chapman et al.	2019	Detecting Adverse Drug Events with Rapidly Trained Classification Models	United States	To present a system that automatically identifies ADEs explicitly stated in clinical narratives as well as other information about patient drug treatments as submitted to the NLP Challenges for Detecting Medication and Adverse Drug Events from Electronic Health Records (MADE 1.0) and our methods for all three tasks of the challenge.	MADE 1.0 2018 dataset	Clinical note	876	N/A	N/A	213	21	Cancer patients	1) Creation of BPMH	a) Obtaining pre-admission/medical visit medication list	Unspecified	Unspecified	II	9 medication entities, 7 relations	CRF, random forest, k-means clustering	Composite system	named entity recognition, relation extraction	N/A	Yes	MedEx	Unnamed	information acquisition	Clinical note	hospital EHR	free text	narrative medication mentions	N/A	medication entities (name, indication, frequency, severity, dose, duration, route, ADE, SSLIF), relations (ADE-name, SSD-severity, name-route, name-dosage, name-duration, name-frequency, indication-name)	N/A	N/A	N/A	F1 (NER); F1 (RE); F1 (E2E)	0.809; 0.881; 0.612	precision (NER); precision (RE); precision (E2E)	0.838; 0.903; 0.721	recall (NER); recall (RE); recall (E2E)	0.781; 0.859; 0.534	System was ranked 2nd on task 2 and 3rd on task 3 in the MADE competition. Scores for NER were improved by incorporating extended resources (e.g, a drug lexicon, pretrained embeddings), while scores for the RE system were improved by fixing a sampling error during training. Feature engineering increased performance on RE. The system required less training time that neural network-based approaches…	RE system showed lowest performance on reason and ADE due to linguisitc complexity and required inference to understand that the entities are connected. NER system assigns labels to SSLIF, ADE, and indication in a single phase which may contribute to confusion between these labels. The sentence detection algorithm was imperfect and divided documents into sentences that were too small, which also …	A two stage process could be used where the labels SSLIF/ADE/indication could be combined in the first stage and then a second stage would disambiguate between these using a separate classifier that uses more context. Add additional feature engineering for ADE identification. Improved sentence breaking. Additional processing to improve results of integrated task. Testing the system on a new datas…
Chen et al.	2023	Understanding the Clinical Context of Medication Change Events in Clinical Narratives using Pre-trained Clinical Language Models	Taiwan	To use multiple clinical-based Bidirectional Encoder Representations from Transformers (BERT) for Contextualized Medication Event Extraction, which is a task to capture the multi-dimensional context of medication changes documented in clinical notes.	n2c2 2022 dataset	Clinical note	400	10-fold cross validation	N/A	100	296	Diabetes patients	1) Creation of BPMH	a) Obtaining pre-admission/medical visit medication list	Unspecified	Unspecified	II	1 medication entity, 3 event classes, 4 context categories (5 action classes, 3 temporality classes, 2 certainty classes, 2 actor classes)	Transformer	N/A	named entity recognition, medication event classification, medication context classification	BERT	No	ClinicalBERT, BlueBERT	Unnamed	information acquisition	Clinical note	hospital EHR	free text	narrative medication mentions	N/A	medication name, medication event type (disposition, no disposition, undetermined), event action (start, stop, increase, decrease, unique dose), event temporality (past, present, future), event certainty (certain, hypothetical, conditional), event actor (physician, patient)	N/A	N/A	N/A	F1 (NER); F1 (event classification); F1 (context classification)	0.9256; 0.8550; 0.6036-0.6525	precision (NER); precision (event classification); precision (context classification)	0.9482; 0.8517; 0.6655-0.7194	recall (NER); recall (event classification); recall (context classification)	0.9040; 0.8116; 0.5522-0.5970	Compared with Clinical BERT, the author's system obtained better F1 and recall on medication extraction, event classification, and context classification tasks.	None reported.	Explore other NLP techniques (eg temporal resolution, coreference resolution). Explore BertCGN models to capture correlation of medication information. Explore prompt-based learning for building a user interface.
Chen et al.	2023	Contextualized medication information extraction using Transformer-based deep learning architectures	United States	To develop a natural language processing (NLP) system to extract medications and contextual information that helps understand drug changes.	n2c2 2022 dataset	Clinical note	350	Holdout dataset	50	100	296	Diabetes patients	1) Creation of BPMH	a) Obtaining pre-admission/medical visit medication list	Unspecified	Unspecified	II	1 medication entity, 3 medication event classes, 5 context categories (7 action classes, 2 negation classes, 4 temporality classes, 4 certainty classes, 3 actor classes)	Transformer	N/A	named entity recognition, relation extraction	BERT	No	RoBERTa, ALBERT, RoBERTa_MIMIC, ALBERT_MIMIC, GatorTron, GaterTronS	Unnamed	information acquisition	Clinical note	hospital EHR	free text	narrative medication mentions	N/A	medication name, medication event type (disposition, no disposition, undetermined), event action (start, stop, increase, decrease, unique dose, other change, unknown), event temporality (past, present, future, unknown), event certainty (certain, hypothetical, conditional, unknown), event actor (physician, patient, unknown), event negation (negated, not negated)	N/A	N/A	N/A	overall accuracy (E2E)	0.6178	F1 (NER); F1 (event classification)	0.9828; 0.9379	accuracy (context classification)	0.9126	GatorTron achieved the best micro F1 on medication extract and event classification. GatorTron achieved best accuracy on context classification and on end-to-end task. Systems showed 3rd best performance on task 1 and 2nd best performance on atsk to at n2c2 2022 competition.	For event classification, all models had lower scores for the undetermined category due to unbalanced data distribution. Systems did not handle well instances where multiple context labels applied to a single medication. End-to-end system achieved much lower performance accuracy indicating that extracting comprehensive medication information with multiple dimensions is still a challenge.	Future studies should explore algorithms that could alleviate unbalanced distribution of samples and improve performance of extracting multi-dimensional contextual information to understand drug changes. Future studies should examine synthetic text generation of generative LLMs for other NLP applications.
Chen et al.	2019	Extracting medications and associated adverse drug events using a natural language processing system combining knowledge base and deep learning.	United States	To automatically extract medical concepts and relations related to ADEs and medications from clinical narratives.	n2c2 2018 dataset	Clinical note	253	N/A	N/A	202	Unspecified	Unspecified	1) Creation of BPMH	a) Obtaining pre-admission/medical visit medication list	Unspecified	Unspecified	II	9 medication entities, 9 relations	RNN, CRF, CNN	Composite system; Multiple models compared	named entity recognition, relation extraction	Attention-BiLSTM, BiLSTM-CRF, unspecified CNN	Yes	None	Unnamed	information acquisition	Clinical note	hospital EHR	free text	narrative medication mentions	N/A	medication entities (name, strength, dosage, duration, frequency, form, route, reason, ADE), relations (drug-strength, drug-dosage, drug-duration, drug-frequency, drug-form, drug-route, drug-reason, drug-ADE)	N/A	N/A	N/A	F1 (NER); F1 (RE); F1 (E2E)	0.8358; 0.9379; 0.7599	precision (NER); precision (RE); precision (E2E)	0.8508; 0.9377; 0.8149	recall (NER); recall (RE); recall (E2E)	0.8322; 0.9404; 0.7246	The authors extracted ADEs, medications and related information using a hybrid clinical NLP system. Hybrid system using attention-BiLSTM outperformed systems that used BiLSTM and CNN.	For concepts tasks, the Others was the greatest contributor to errors. Some cross-categories confusions also had significant roles, and could be caused by sense ambiguity, matching error, relation classifier error, and annotation error. Other errors occured due to false positives and false negatives.	Explore the use of a deep learning model for concept reasoning. Implementing a separated concept reasoning module with machine learning models trained with gold standard concepts could improve the performance. Additionally, adjusting the concept lookup algorthm with UMLS and word sense disambiguation according to the requirements of the task could also be helpful. For relation system, using new w…
Christopoulou et al.	2020	Adverse drug events and medication relation extraction in electronic health records with ensemble deep learning methods.	United Kingdom	To develop neural network models to predict intra- and inter-sentence relations between drug and medication-related entities in electronic health records.	n2c2 2018 dataset	Clinical note	242	Holdout dataset	61	202	Unspecified	Critical care	1) Creation of BPMH	a) Obtaining pre-admission/medical visit medication list	Unspecified	Unspecified	II	8 relations	RNN, CRF, Transformer	Composite system	named entity recognition, relation extraction	Weighted BiLSTM, Walk-BiLSTM, BiLSTM-CRF	No	LingPipe, OSCAR5	Unnamed	information acquisition	Clinical note	hospital EHR	free text	narrative medication mentions	N/A	medication relations (drug-strength, drug-duration, drug-route, drug-form, drug-ADE, drug-dosage, drug-reason, drug-frequency)	N/A	N/A	N/A	F1 (RE); F1 (E2E)	0.9514; 0.8778	precision (RE); precision (E2E)	0.9572; 0.9287	recall (RE); recall (E2E)	0.9456; 0.8322	In this work, the authors proposed an ensemble method for RE between drugs and medications, as part of the n2c2 challenge 2018. The models ranked third place in both relation (Track 2) and end-to-end extraction (Track 3).	Suboptimal performance for drug-ADE and drug-reason relation type.	Further investigate ADE- and reason-drug relations in terms of linguistic properties and develop more suitable models. Exploit joint-learning approaches for end-to-end relation extraction. Apply the proposed approach to other biomedical RE corpora and collaborate with clincians to show the clinical significance and generalizability of the methods.
Dai et al.	2017	Medication and Adverse Event Extraction from Noisy Text	Australia	To evaluate three NER methods in extracting complex entities from a noisy dataset of adverse drug event reports, and to indentify which of these methods more accurately extracts these entities and whether the differences in complexity or type of entities guide what method to choose.	CADEC dataset, i2b2 2009 dataset	Medical forum post; Clinical note	1511	10-fold cross-validation	N/A	N/A	Unspecified	Unspecified	1) Creation of BPMH	a) Obtaining pre-admission/medical visit medication list	Unspecified	Unspecified	II	2 medication entities	CRF, RNN, FFNN	Multiple models compared	named entity recognition	BiLSTM	No	Stanford NER, NeuroNER	Unnamed	information acquisition	Clinical note	medical Internet forum, hospital EHR	free text	narrative medication mentions	N/A	medication entities (drug, ADE)	N/A	N/A	N/A	F1 (NER)	0.687-0.926	precision (NER)	0.734-0.933	recall (NER)	0.649-0.923	The authors' experiments showed that the non-sequence labelling method can best extract continuous multi-word entities, while CRF using Stanford NER is more successful for discontinuous entities.	Overlapping or discontinuous entities were more difficult to extract. For the non-sequence labelling method, long strings are extracted as one entity,	Verify results on other biomedical datasets with different entity and document types. Compare methods on nested entities. Investigate join models. Incorporate medical ontologies. Use methods that incorporate syntactic and sematic parsing as well as take the tree-structure of the entities into account.
Dai et al.	2020	Adverse drug event and medication extraction in electronic health records via a cascading architecture with different sequence labeling models and word embeddings.	Taiwan	To develop a cascading architecture to recognize ADEs, drug names, and entities related to drugs. To study the effectiveness for the ADE and medication extraction task.	n2c2 2018 dataset	Clinical note	265	Holdout dataset	38	202	Unspecified	Critical care	1) Creation of BPMH	a) Obtaining pre-admission/medical visit medication list	Unspecified	Unspecified	II	9 medication entities	RNN, CRF, CNN	Composite system; Multiple models compared	named entity recognition	LSTM-BiLSTM-CRF, CNN-BiLSTM-CRF	Yes	GloVe, fastText, nlplab, word2vec_GN, Numberbatch, BioWordVec, word2vec_MIMIC, ConcatenatedVec, AddedVec, PurifiedVec	Unnamed	information acquisition	Clinical note	hospital EHR	free text	narrative medication mentions	N/A	medication entities (drug, strength, duration, route, form, ADE, dosage, reason, frequency)	N/A	N/A	N/A	F1 (NER)	0.919	precision (NER)	0.939	recall (NER)	0.9	Use of a cascading architecture for handling overlapping annotations for medication and ADE extraction from discharge summaries. The ensemble method combining both BiLSTM-CRF models outperformed the individual models.	Suboptimal ADE recognition.	Incorporate external knowledge sources to improve ADE recognition. Evaluate the utility/redundancy of certain handcrafted features. Adopt an attention-based neural network architecture to improve ADE recognition by leveraging more contextual information.
Dandala et al.	2018	IBM Research System at MADE 2018: Detecting Adverse Drug Events from Electronic Health Records.	United States	To develop a system for three different NLP tasks: named entity recognition (NER), relation identification, and an Integrated task.	MADE 1.0 2018 dataset	Clinical note	613.2	Holdout dataset	87.6	213	21	Cancer patients	1) Creation of BPMH	a) Obtaining pre-admission/medical visit medication list	Unspecified	Unspecified	II	9 medication entities, 7 relations	RNN, CRF	Composite system	named entity recognition, relation extraction	BiLSTM-CRF, Attention-BiLSTM	Yes	None	Unnamed	information acquisition	Clinical note	hospital EHR	free text	narrative medication mentions	N/A	medication entities (name, dosage, route, frequency, duration, ADE, indication, severity, SSFLIF), relations (name-dosage, name-route, name-frequency, name-duration, name-indication, name-ADE, severity-SSLIF)	N/A	N/A	N/A	F1 (NER); F1 (RE); F1 (E2E)	0.8285; 0.8402; 0.6170	N/A	N/A	N/A	N/A	The authors developed a deep-learning based method for extraction medication and ADE information from free-text EHRs. The system showed the best performance on the integrated task at the MADE 1.0 2018 competition.	None reported.	Use embeddings to improve model, improve representation of nested concepts with more advanced decoding scheme, build cascading models to exploit semi-structured EHR formats, incorporate external knowledge from existing semantic networks to identify relations.
Dandala et al.	2019	Adverse Drug Events Detection in Clinical Notes by Jointly Modeling Entities and Relations Using Neural Networks.	United States	To use BiLSTM with Attention mechanism for classifying ADE (and other) relations in clinical narratives.	MADE 1.0 2018 dataset	Clinical note	790	Holdout dataset	86	213	21	Cancer patients	1) Creation of BPMH	a) Obtaining pre-admission/medical visit medication list	Unspecified	Unspecified	II	9 medication entities, 7 relations	RNN, CRF	Composite system	named entity recognition, relation extraction	BiLSTM-CRF, BiLSTM-Attention	No	None	Unnamed	information acquisition	Clinical note	hospital EHR	free text	narrative medication mentions	N/A	medication entities (drug, indication, frequency, severity, dose, duration, route, ADE, SSLIF) and relations (severity, route, reason, dosage, duration, frequency, adverse)	N/A	N/A	N/A	F1 (NER); F1 (RE); F1 (E2E)	0.834; 0.872; 0.662	precision (NER); precision (RE); precision (E2E)	0.846; 0.888; 0.696	recall (NER); recall (RE); recall (E2E)	0.822; 0.855; 0.632	System was the best performing at the MADE challenge in the integrated task. Joint modeling and external resources improved performance by nearly 4%.	Errors occurred due to rare/ambiguous abbreviations or combination abbreviations. System also misclassified ambiguous terms and failed to identify mispelled terms. System misclassified in cases were coordinating conjuctions were used (e.g., or).	Joint inference for simultaneous concept and relation extraction. Handling nested concepts with more advanced neural layered models for nested NER. Incorporating external knowledge in concept and relation extraction (e.g., embeddings from knowledge bases). N-ary relation extraction using graph LSTMs. Use of EHR-adapted dependency parsers.
Dandala et al.	2020	Extraction of Information Related to Drug Safety Surveillance From Electronic Health Record Notes: Joint Modeling of Entities and Relations Using Knowledge-Aware Neural Attentive Models	United States	To improve the automatic extraction of ADEs and related information such as drugs, their attributes, and reason for administration from the clinical notes of patients.	n2c2 2018 dataset	Clinical note	303	N/A	N/A	202	Unspecified	Critical care	1) Creation of BPMH	a) Obtaining pre-admission/medical visit medication list	Unspecified	Unspecified	II	9 medication entities, 8 relations	RNN, CRF, CNN	Composite system	named entity recognition, relation extraction	BiLSTM-CRF, CNN-RNN	No	spaCy, word2vec, ELMo, FAERS	Unnamed	information acquisition	Clinical note	hospital EHR	free text	narrative medication mentions	N/A	medication entities (medication, dosage, frequency, mode, duration, strength, form, reason, ADE), relations (drug-dosage, drug-frequency, drug-mode, drug-duration, drug-strength, drug-form, drug-reason, drug-ADE)	N/A	N/A	N/A	F1 (NER); F1 (RE)	0.935; 0.896	precision (NER); precision (RE)	0.941; 0.907	recall (NER); recall (RE)	0.930; 0.885	Development of an NLP system incorporating "contextualized embeddings, position-attention mechanisms, and knowledge embeddings", outperforming the state-of-the-art (at the time). The knowledge-join ensemble system outperformed other systems.	Dataset limited to intensive care patients. Presence of annotation errors in the ground truth dataset. Suboptimal performance for drug-ADE and drug-reason types.	Explore methods such as Edge Label Aware Network Embedding rather than training separate graph embeddings for drug−ADE and drug-reason relations. Explore BERT models. Leverage clinical abbrviation expansion components to resolve ambiguous mentions and incorporate assertion recognition. To explore methods for cross sentence relation extraction using graph LSTM networks.
Doan & Xu	2010	Recognizing Medication related Entities in Hospital Discharge Summaries using Support Vector Machine	United States	To develop an SVM-based NER system for recognizing medication related entities... We systematically investigated the effects of typical local contextual features that have been reported in many biomedical NER studies.	i2b2 2009 dataset	Clinical note	268	10-fold cross validation	N/A	N/A	Unspecified	Unspecified	1) Creation of BPMH	a) Obtaining pre-admission/medical visit medication list	Unspecified	Unspecified	II	6 medication entities	SVM	N/A	named entity recognition	N/A	Yes	MedEx (note: rule based)	Unnamed	information acquisition	Clinical note	hospital EHR	free text	narrative medication mentions	N/A	medication entities (medication, dosage, mode, frequency, duration, reason)	N/A	N/A	N/A	F1 (NER)	0.9005	precision (NER)	0.932	recall (NER)	0.8712	SVM-based system showed best performance when all feature sets were used (words, history, morphology, part-of-speech tagging, orthographies, semantic tags from customized MedEx). Semantic tagging contributed highly to perfomance increase, indicating that knowledge bases in the biomedical domain are crucial to biomedical NER. Previous history features and morphologic features also contributed subs…	Duration and reason had low F scores because they do not have well-formed patterns and few knowledge bases for these exist.	Work on relation extraction. Evaluate and compare the performance of other algorithms such as CRF and ME on NER.
Doan et al.	2010	Integrating existing natural language processing tools for medication extraction from discharge summaries.	United States	To develop an automated system to extract medications and related information from discharge summaries as part of the 2009 i2b2 natural language processing (NLP) challenge.	i2b2 2009 dataset	Clinical note	17	N/A	N/A	251	Unspecified	Unspecified	1) Creation of BPMH	a) Obtaining pre-admission/medical visit medication list	Unspecified	Unspecified	II	7 medication entities	Naïve Bayes	N/A	identification of clinical note section boundaries	N/A	Yes	MedEx, SecTag	Unnamed	information acquisition	Clinical note	hospital EHR	free text	narrative medication mentions	N/A	medication entities (dosage, frequency, mode, medication, reason, duration)	N/A	N/A	N/A	F1 (NER)	0.821	precision	0.839	recall	0.803	The authors developed a system combining MedEx with other NLP components such as SecTag to extract medication information from clinical notes at a different institution.	MedEx encountered problems with accurately recognizing drug names. System had trouble recognizing contextual information due to simple rule-based approach.	Improve drug lexicon by removing unlikely drug names and adding new entries such as drug name abbreviations. More sophisticated methods, which use syntactic information of sentences or knowledge bases of drug-indication relations, may improve the performance of the system.
Doan et al.	2012	Recognition of medication information from discharge summaries using ensembles of classifiers.	Japan	To consider a fresh NER problem for clinical text in the 2009 i2b2 challenge and examine the combination of three classifiers: a rule-based system (MedEx, the second-ranked system in the 2009 i2b2 challenge), an SVM-based NER system, and a CRF-based NER system.	i2b2 2009 dataset	Clinical note	268 (setting 1); 145 (setting 2)	10-fold cross validation (setting 1); N/A (setting 2)	N/A	N/A (setting 1); 251 (setting 2)	Unspecified	Unspecified	1) Creation of BPMH	a) Obtaining pre-admission/medical visit medication list	Unspecified	Unspecified	II	6 medication entities	SVM, CRF	Composite system; Multiple models compared	named entity recognition	N/A	Yes	MedEx, TinySVM, YamCha, CRF++	Unnamed	information acquisition	Clinical note	hospital EHR	free text	narrative medication mentions	N/A	medication entities (medication, dosage, mode, frequency, duration, reason)	N/A	N/A	N/A	F1 (NER)	0.8965	precision (NER)	0.9391	recall (NER)	0.8576	Addition of all feature sets improved performance for both SVM and CRF-based systems. Overall performance of CRF and SVM systems are comparable, with SVM perfoming better on dosage and frequency and CRF performing better on duration. The best system for 10-fold cross validation is the CRF-based voting system and the best system for held-out testing set is the majority voting. On the i2b2 dataset …	Systems struggled with frequency and duration fields, which may be due to fewer instances in training set and due to confusing definitions of these terms.	Further combinations of classifiers will be investigated.
Fan & Zhang	2018	Using natural language processing methods to classify use status of dietary supplements in clinical notes	United States	To use both rule-based and machine learning-based classifiers were constructed to detect and categorize the use status of 25 commonly used dietary supplements into 4 use status classes.	author-collected data	Sentence from clinical notes	1750	10-fold cross validation	N/A	750	N/A	N/A	1) Creation of BPMH	a) Obtaining pre-admission/medical visit medication list	Unspecified	Unspecified	II	4 use status classes	Decision tree, random forest, Naïve Bayes, SVM, maximum entropy	Multiple models compared	use status classification	N/A	No	None	Unnamed	information acquisition	Sentence from clinical notes	hospital EHR	free text	narrative medication mentions	N/A	use status (continuing, discontinued, started, unclassified)	N/A	N/A	N/A	F1 (use status classification)	0.902	precision (use status classification)	0.905	recall (use status classification)	0.903	Both rule-based and machine learning-based classifiers were constructed to detect and categorize the use status of 25 commonly used dietary supplements into 4 use status classes. Maximum entropy trained on unigram, bigram, trigram feature sets achieved better performance than rule-based method and machine learning methods tested.	Only 9 types of features were tested in the study.	Explore more types of feature sets and experiment with combinations of feature sets. Try state-of-the-art deep learning methods, such as long short-term memory networks, to detect and classify the use status of dietary supplements from clinical notes. Make use of thespecific advantages of both classifiers, such as high precision of the machine learning classifier and high sensitivity of the rule-…
Salek Faramarzi et al.	2023	Context-aware Medication Event Extraction from Unstructured Text	United States	To extract information about changes to patient medications in clinical text using various pretrained language models.	n2c2 2022 dataset, DDI Extraction 2023 dataset	Clinical note; MEDLINE abstract	≥400	N/A	N/A	≥100	≥296	Unspecified	1) Creation of BPMH	a) Obtaining pre-admission/medical visit medication list	Unspecified	Unspecified	II	1 medication entity, 3 medication event classes, 5 context categories (7 action classes, 4 temporality classes, 4 certainty classes, 3 actor classes, 2 negation classes)	Transformer	N/A	named entity recognition, medication event classification, medication context classification	BERT	Yes	BioBERT, Bio+Clinical BERT, RoBERTa, XLNet, negspaCy	Unnamed	information acquisition	Clinical note	hospital EHR	free text	narrative medication mentions	N/A	medication name, medication event type (disposition, no disposition, undetermined), event action (start, stop, increase, decrease, unique dose, other change, unknown), event temporality (past, present, future, unknown), event certainty (certain, hypothetical, conditional, unknown), event actor (physician, patient, unknown), event negation (negated, not negated)	N/A	N/A	N/A	F1 (NER); F1 (event classification); F1 (context classification)	0.96; 0.85; 0.61-0.85	precision (NER); precision (event classification); precision (context classification)	0.96; 0.90; 0.63-0.84	recall (NER); recall (event classification); recall (context classification); recall (combined context)	0.96; 0.82; 0.59-0.88	The study afﬁrms the utility of Transformer-based models, particularly BioBERTand Bio+Clinical BERT, in medication information extraction from clinical notes. It also demonstrates the additional advantage of training such models with augmented domain data.	Prediction errors arose in cases where multiple event annotations were present for a single medication mention. There were instances of incorrect or ambiguous labeling in the annotation. Mistakes in the negation class. There were several non-English sentences in the training set. Instances of medication information across multiple sentences and multiple medication references within a single sente…	None reported.
Gan et al.	2023	A deep learning approach for medication disposition and corresponding attributes extraction.	United States	To develop a system for extracting medication and corresponding attributes from clinical notes.	n2c2 2022 dataset	Clinical note	350	Holdout dataset	50	100	296	Unspecified	1) Creation of BPMH	a) Obtaining pre-admission/medical visit medication list	Unspecified	Unspecified	II	1 medication entity, 3 event classes, 5 context categories (7 action classes, 4 temporality classes, 4 certainty classes, 3 actor classes, 2 negation classes)	Transformer, CRF	Composite system; Multiple models compared	named entity recognition, medication event classification, medication context classification	BERT, T5	No	ClinicalBERT, pyRuSH	Unnamed	information acquisition	Clinical note	hospital EHR	free text	narrative medication mentions	N/A	medication name, medication event type (disposition, no disposition, undetermined), event action (start, stop, increase, decrease, unique dose, other change, unknown), event temporality (past, present, future, unknown), event certainty (certain, hypothetical, conditional, unknown), event actor (physician, patient, unknown), event negation (negated, not negated)	N/A	N/A	N/A	F1 (NER); F1 (event classification); F1 (context classification); F1 (combined context)	0.955; 0.824; 0.909; 0.678	precision (NER); precision (event classification); precision (context classification); precision (combined context)	0.949; 0.823; 0.909; 0.678	recall (NER); recall (event classification); recall (context classification); recall (combined context)	0.962; 0.825; 0.909; 0.678	Development of NLP models for medication event and context recognition. Aggregation of the labels for a single medication with multiple events. Use of "special tokens" to address the issue of multiple medications being mentioned in the same context. Additional evaluation of a zero-shot context classification model (though poor performance).	No hyperparameter searching was performed due to time/resource constraints. Entangled contexts (eg within the same sentence) for different medications were difficult to differentiate	Further experiments might need to adjust the model to link the attribute to the corresponding context clues to overcome the barrier.Integrate information about the section in which a certain sentence/text is found. Further parameter tuning could potentially reach a better performance using the same approach.
Ganoe et al.	2021	Natural language processing for automated annotation of medication mentions in primary care visit conversations	United States	To build and evaluate a natural language processing approach to identify medication mentions in primary care visit conversations between patients and physicians.	author-collected data	Patient–physician conversation transcript	10	hold-out	10	65	85	51.8% female, mean age 54.62, 85.9% English-speakers	1) Creation of BPMH	a) Obtaining pre-admission/medical visit medication list	Unspecified	Unspecified	II	1 medication entity	maximum entropy	N/A	named entity recognition	N/A	Yes	cTAKES	Unnamed	information acquisition	conversation transcript	patient–physician conversation transcript	free text	narrative medication mentions	N/A	medication name	N/A	N/A	N/A	F1 (NER)	0.85	precision (NER)	0.863	recall (NER)	0.838	Compared to baseline models (MedEx-UIMA, MedXN, cTAKES), the authors' approach significantly reduced number of false positives. According to authors, this is the first attempt to extract medications from conversation transcripts.	A majority of false positives came from discussion of lab test results. Evaluation set is small and from a single medical institution. It is possible that human annotators missed a small number of true positives. System only extracts medication name and not other entities. TRanscripts are more complex if the patient 's first language is not English or if an interpreter is involved. Transcripts do…	Increase evaluation set. Extract other medication entities as well as other medical entities such as disorders. Conduct future work with end-users to determine usability of system. Integrate proposed information extraction methods with digital library of clinic recordings. Considering contextual semantics and machine learning models to improve results,
Gromova & Elangovan	2022	Automatic Extraction of Medication Information from Cylindrically Distorted Pill Bottle Labels	United States	To explore methods for extracting pertinent information from cylindrically distorted prescription drug labels using machine learning and computer vision techniques.	author-collected data	Medication bottle image; Prescription information	324	Holdout dataset	30	66	N/A	N/A	1) Creation of BPMH	a) Obtaining pre-admission/medical visit medication list	Unspecified	Unspecified	II	Unspecified	CNN, RNN, SVM, Naïve Bayes	Composite system; Multiple models compared	label dewarping, named entity recognition	EfficientNet, U-Net, SimpleBaseline, MobileNet, LSTM	Yes	Tesseract, OpenCV stitcher	Unnamed	information acquisition	Medication bottle image	user-generated image	image	medication bottle image	N/A	medication label information (details unclear)	N/A	N/A	N/A	accuracy (NER)	0.81-0.91	percentage of correct key points	0.97	N/A	N/A	The authors propose an application for extracting pertinent information from prescription drug labels. Heatmap-based models are more accurate for label localization. SVM outperforms naïve Bayes on parsing directions of use from pill bottles.	If the label is located far from the camera, the localization model accuracy may suffer, resulting in insufficient dewarping and stitching outcomes. In addition, the label’s resolution can affect OCR performance. Secondly, the parser of directions of use does not have a medical-grade accuracy as it does not consider the order of words.	The parser accuracy can be improved by using sequential models such as Recurrent Neural Networks (RCNN). A mobile app can be developed to implement the proposed methods in future work.
Guo et al.	2024	Detection of Medication Mentions and Medication Change Events in Clinical Notes Using Transformer-Based Models.	United States	To address the related tasks of medication extraction, event classification, and context classification from clinical text.	n2c2 2022 dataset	Clinical note	300	Holdout dataset	20	80	296	Diabetes patients	1) Creation of BPMH	a) Obtaining pre-admission/medical visit medication list	Unspecified	Unspecified	II	1 medication entity, 3 medication event classes, 5 context categories (Action, Negation, Temporality, Certainty, Actor)	Transformer	N/A	named entity recognition, medication event classification, medication context classification	BERT	No	BioClinicalBERT, RoBERTa	Unnamed	information acquisition	Clinical note	hospital EHR	free text	narrative medication mentions	N/A	medication entity (name), medication event class, context class (action, actor, certainty, negation, temporality)	N/A	N/A	N/A	F1 (NER); F1 (event classification); F1 (context classification)	0.817; 0.834; 0.544	N/A	N/A	N/A	N/A	System was among top 10 best performing among n2c2 2022 participants. Longer training time can improve performance on NER. Dictionary-based fuzzy matching can boost performance. RoBERTa outperformed BioClinicalBERT suggesting that domain adaptive pre-training may not increase performance. Ensemble model consisting of RoBERTa and BioClinicalBERT slightly underperformed RoBERTa.	None reported.	Further study focused on building a system with independent NER and classification modules. Further explore more individual models and emsemble strategies. Explore additional pre-training strategy
Guzman et al.	2020	Assessment of amazon comprehend medical: Medication information extraction	United States	To examine the quality of ACM’s medication information extraction outputs. To contrast ACM’s performance against the three best systems in the i2b2 2009 and n2c2 2018 challenges. To further establish generalizability of ACM’s medication extraction performance on internal random clinical notes.	i2b2 2009 dataset, n2c2 2022 dataset, author-collected data	Clinical note	Unclear	N/A	N/A	471	Unspecified	Unspecified	1) Creation of BPMH	a) Obtaining pre-admission/medical visit medication list	Unspecified	Unspecified	II	7 medication entities	RNN	N/A	named entity recognition	LSTM	No	Amazon Comprehend Medical	Did not develop a tool	information acquisition	Clinical note	hospital EHR	free text	narrative medication mentions	N/A	medication entities (name, dosage, frequency, mode, duration, strength, form)	Web console output shows extracted medical entities and their relationships	User can collect medication information from console	N/A	F1 (NER)	0.753-0.828	precision (NER)	0.735-0.852	recall (NER)	0.737-0.806	ACM did not perform better than any of the top 5 entries in the i2b2 and n2c2 competitions.	ACM misclassifies some medications as treatment names. ACM had difficulty distinguishing medication names that related to groups of medications (eg home medications). ACM is sensitive to line breaks. System does not detect reason for medications. System has a document length limit. ACM was only evaluated on the medication extraction task but not other medical entities. Negation of medication enti…	Future work should evaluate ACM on other clinical extraction tasks. Evaluate ACM on negation of medication entities and rate of medication. Evaluate future versions of ACM.
Halgrim et al.	2010	Extracting Medication Information from Discharge Summaries	United States	To present a hybrid system, comprised of machine learning and rule-based modules, for medication information extraction.	i2b2 2009 dataset	Clinical note	110	Holdout dataset	35	251	Unspecified	Unspecified	1) Creation of BPMH	a) Obtaining pre-admission/medical visit medication list	Unspecified	Unspecified	II	6 medication entites	maximum entropy	N/A	field detection	N/A	Yes	None	Unnamed	information acquisition	Clinical note	hospital EHR	free text	narrative medication mentions	N/A	medication entities (name, dosage, frequency, mode, duration, reason)	N/A	N/A	N/A	F1 (NER)	0.841	precision (NER)	0.886	recall (NER)	0.802	The system achieves good performance that is comparable to the top systems in the i2b2 challenge, and incorporating additional resources as features further improves the performance	A potential downside of the pipeline system is that the errors in the early module would propagate to later modules	In the future, the authors plan to replace the current rule-based field linking module with a statistical module to improve accuracy.
Halgrim et al.	2011	A cascade of classifiers for extracting medication information from discharge summaries.	United States	To develop a system for the automatic extraction of information about medications that a patient takes from hospital discharge summaries: names of medications, dosages, modes, frequencies, durations, and reasons for taking these medications.	i2b2 2009 dataset	Clinical note	110	Holdout dataset	35	251	Unspecified	Unspecified	1) Creation of BPMH	a) Obtaining pre-admission/medical visit medication list	Unspecified	Unspecified	II	6 medication entities, 5 relations	maximum entropy	N/A	named entity recognition, relation extraction	N/A	Yes	None	Unnamed	information acquisition	Clinical note	hospital EHR	free text	narrative medication mentions	N/A	medication entities (name, dosage, frequency, mode, duration, reason), relations (drug-dosage, drug-frequency, drug-mode, drug-duration, drug-reason)	N/A	N/A	N/A	F1 (E2E)	0.841	precision (NER)	0.886	recall (NER)	0.802	The system outperforms entrants in the i2b2 2009 challenge. Incorporating additional resources as features improves performance. Given enough training data, the cascade system outperforms a single classifier that finds all fields at once.	Results for duration and reason were the lowest - this may be due to variability of content and difficulty in locating their boundaries due to variability of length. Linking rules perform worse when operating on output of field detection module as opposed to "perfect input".	To explore the reason for linking rule performance degradation, a manual effort to construct the best possible set of entries given the system-defined fields and evaluate those entries against the gold standard. To improve scores on the “duration” and “reason” fields by adding more specialized classifiers. To replace the rule-based linking module with a statistical linker to improve results.
Hasan et al.	2008	Towards a collaborative filtering approach to medication reconciliation.	United States	To use collaborative filtering for medication reconciliation, specifically to detect omissions of medications from a patient's list.	author-collected data	Medication list	182	Leave-one-out cross validation	N/A	N/A	182	Long-term care patients; female = 49%; median age = 81	1) Creation of BPMH	b) Verifying accuracy of medication information	Unspecified	Unspecified	II	177 medication classes, 64 therapeutic classes	kNN	N/A	rank drugs not present in a medication list based on predicted likelihood of missingness	N/A	No	N/A	Unnamed	information acquisition	Medication list	pharmacy records	free text	narrative medication mentions	N/A	ranked list of missing medications	N/A	N/A	N/A	Top 1 accuracy (drug)	0.23	Top 1 accuracy (therapeutic class)	0.24	N/A	N/A	Co-occurrence counting outperforms other methods, including kNN.	One limitation is that it assumes a fixed set of drugs, drawn only from the long-term care center itself. A second limitation is the implicit assumptions about the accuracy of the training data.	Conduct sensitivity analyses relaxing assumptions about fixed set of drugs. Extend collaborative filtering framework to include other information pertinent to predicting missing drugs, including information on patient demographics, diagnoses, prescribing physicians, and allergies.
Hasan et al.	2011	Automatic detection of omissions in medication lists	United States	To propose the application of collaborative filtering methods to the medication reconciliation task. Given a current medication list for a patient, the authors employ collaborative filtering approaches to predict drugs the patient could be taking but are missing from their observed list.	author-collected data	Patient	398	5-fold cross validation	N/A	N/A	398	Long term care clinic patients; median age = 82, female = 50-72% (across 3 clinics)	1) Creation of BPMH	b) Verifying accuracy of medication information	Unspecified	Unspecified	II	177 medication classes, 64 therapeutic classes	kNN, logistic regression	Multiple models compared	generate ranked list of drugs most likely to be missing	N/A	No	None	Unnamed	information acquisition	pharmacy record	pharmacy records	structured data	structured medication list	N/A	list of drug ranked by likelihood of omission from observed medication list, including predicted therapeutic class for each drug	N/A	N/A	N/A	Top 1 prediction percentage (brand drug)	0.16–0.39	Top 1 prediction percentage (therapeutic class)	0.19-0.41	N/A	N/A	The authors state three contributions: 1) a general formulation of the verification step in the medication reconciliation process as a collaborative filtering problem which can include information about drugs, diagnoses, and demographics, 2) describing and implementing several algorithms ranging in complexity, and 3) evaluating the effectiveness of these algorithms in the context of three long-te…	One limitation is that it assumes a fixed set of drugs, drawn only from a limited set of long-term care centers. A second limitation is the implicit assumptions about the accuracy of the training data, including medication, demographic, and diagnosis data. Third, the results are not necessarily generalizable to other clinical settings. Lastly, the data sets are small.	Future directions include exploring three potential ways to order a list of medication entities, depending on the decision-making task. The authors also hope to test a new methodology on data from a diverse set of care delivery settings.
Hassan et al.	2021	Medical Prescription Recognition using Machine Learning	Egypt	To develop a mobile application that recognizes and reads doctors' handwriting in the medical prescription and returns a readable digital text of the medicine and its dose.	author-collected data	Handwritten prescription image	Unclear	Unclear	Unclear	Unclear	Unspecified	Unspecified	1) Creation of BPMH	a) Obtaining pre-admission/medical visit medication list	Unspecified	pharmacists, patients	II	Unspecified	CNN	N/A	identification of medication and dosage	unspecified	No	None	Unnamed	information acquisition	Handwritten prescription image	user-generated image	image	handwritten prescription image	user takes image of handwritten prescription using smartphone app	medication name, medication dose	N/A	N/A	N/A	accuracy (pill ID)	0.5	N/A	N/A	N/A	N/A	The authors use convolutional neural networks to develop an application for handwritten prescription recognition.	Hardware limitations impacted the accuracy of the system: medical prescriptions had to be scanned by a camera with high resolution and from an appropriate and zoomed in angle to ensure that the scanned image is clear and its content is visible.	Larger datasets may be used to train the system to increase accuracy. Other classification techniques alongside the OCR may be used in the post-processing phase. A medication dataset may be used to match OCR results.
Iglesias et al.	2009	Tracking medication information across medical records.	United States	To examine the problem of tracking a given medication over the course of the patients medical history, thereby reconstructing an accurate picture of what drugs (and at what dosages) the patient was on at any given time.	author-collected data	Clinical note	923	11-fold cross validation	N/A	N/A	11	Unspecified	1) Creation of BPMH	a) Obtaining pre-admission/medical visit medication list	Unspecified	Unspecified	II	2 drug state classes	SVM	N/A	drug state classification	N/A	Yes	None	Unnamed	information acquisition	Clinical note	hospital EHR	free text	narrative medication mentions	N/A	Medication status class (on/being taken, off/not being taken)	N/A	N/A	N/A	precision (medication status)	0.8777	recall (medication status)	0.8758	false positive rate (medication status)	0.2871	Promising precision and recall values (~87%) as results above 80% are rarely reported in the literature.	Some medications were missed if missing in database (e.g., experiemental drugs not in FDA list) or if the name was mispelled. Dosages and frequencies were missed due to assumption that they would be in the same sentence as the drug mention. Only 11 patients' notes were used from the same hospital, introducing bias.	Enlarge dataset to include more patients and settings. Use ML approaches to extract free text data. Combine drug state classifier with SOTA dosage and frequency extraction tools and integrated with timeline visualization.
Itagi et al.	2020	Medicine strip identification using 2-d cepstral feature extraction and multiclass classification methods	India	To propose a method for identification of medicine strips by 2-D cepstral analysis of their images followed by performing classification that has been done using the K-Nearest Neighbor (KNN), Support Vector Machine (SVM) and Logistic Regression (LR) Classifiers.	author-collected data	Medication blister package image	Unclear	N/A	N/A	Unclear	N/A	N/A	1) Creation of BPMH	a) Obtaining pre-admission/medical visit medication list	Unspecified	Unspecified	II	Unclear	kNN, SVM, logistic regression	Multiple models compared	image classification	N/A	Yes	None	Unnamed	information acquisition	blister package image	user-generated image	image	blister package image	N/A	medication identity	N/A	N/A	N/A	accuracy (blister package ID)	0.9982	N/A	N/A	N/A	N/A	the 2-D cepstral feature extraction procedure gave the best result, with an accuracy of 99.82% when coupled with the KNN classifier. Accuracy is proportional to the size of training data	None reported.	None reported.
Jagannatha & Yu	2016	Structured prediction models for RNN based sequence labeling in clinical text.	United States	To focus on labeling clinical events (medication, indication, and adverse drug events) and event related attributes (medication dosage, route, etc) in unstructured clinical notes from Electronic Health Records.	author-collected data	Clinical note	1154	10-fold cross validation	N/A	N/A	Unspecified	Cancer patients	1) Creation of BPMH	a) Obtaining pre-admission/medical visit medication list	Unspecified	Unspecified	II	9 medication entities	RNN, CRF	Composite system; Multiple models compared	named entity recognition	Bi-LSTM, Bi-LSTM-CRF	No	None	Unnamed	information acquisition	Clinical note	EHR	free text	narrative medication mentions	N/A	medication entities (ADE, indication, Other SSD, severity, drug name, duration, dosage, route, frequency)	N/A	N/A	N/A	F1 (NER)	0.821	precision (NER)	0.8062	recall (NER)	0.8364	Approx-Skip-Chain CRF model achieved better F-scores than CRF, Bi-LSTM and Bi-LSTM-CRF models.	Approx-skip-chain CRF has lower precision due to approximate inference. Variations in recall among the models are due to the rarity of certain labels in dataset, the complexity of phrases of a particular label, etc. Exact CRF models have lower recall for indication, severity, ADE due to the complexity of these labels - they are comprised of non-specific label phrases and the 3 labels use similar …	None reported.
Jagannatha & Yu	2016	Bidirectional RNN for Medical Event Detection in Electronic Health Records	United States	To empircally [evaluate] LSTM and GRU on EHR notes, focusing on the clinically important task of detecting medication, diagnosis, and adverse drug event.	author-collected data	Clinical note	780	10-fold cross validation	N/A	N/A	Unspecified	Cancer patients with hematological malignancy	1) Creation of BPMH	a) Obtaining pre-admission/medical visit medication list	Unspecified	Unspecified	II	9 medication entities	RNN, CRF	Multiple models compared	named entity recognition	LSTM, GRU	No	None	Unnamed	information acquisition	Clinical note	EHR	free text	narrative medication mentions	N/A	medication and ADE entities (ADE, indication, other SSD, severity, drugname, duration, dosage, route, frequency)	N/A	N/A	N/A	F1 (NER)	0.8031	precision (NER)	0.7938	recall (NER)	0.8126	RNN models significantly outperform CRF. GRU model shows best perfomance. RNNs show detect fewer false negatives and false positives, can better distinguish ADE, indication, and other SSD due to better recognition of context dependencies, and better detect frequency, duration, and severity labels.	RNNs do not explicitly enforce constraints or dependencies over the output lables.	Adding a probabilisitic graphical model framework for structured output prediction.
Jagannathan et al.	2009	Assessment of commercial NLP engines for medication information extraction from dictated clinical notes.	United States	To assess the current state of commercial natural language processing (NLP) engines for their ability to extract medication information from textual clinical documents.	author-collected data	Clinical note	Multiple systems; training data not mentioned in article	N/A	N/A	2000	Unspecified	Unspecified	1) Creation of BPMH	a) Obtaining pre-admission/medical visit medication list	Unspecified	Unspecified	II	4 medication entities	Unspecified ("statistical approach"; "hybrid approach")	Multiple models compared	named entity recognition	N/A	Yes	Language and Computing, Coderyte, LingoLogics, Artificial Medical Intelligence (AMI)	Did not develop a tool	information acquisition	Clinical note	hospital EHR, clinic EHR	free text	narrative medication mentions	N/A	medication entities (name, strength, route, frequency)	N/A	N/A	N/A	F1 (NER)	0.899-0.982	precision (NER)	0.861-0.983	recall (NER)	0.913-0.982	Automated comparison standard consisting of combined outputs from 4 commercial system achieved F1 > 95 for all entities (name, strength, route) except frequency. Vendor 1 scored highest. All vendors performed better on discharge simmaries than clinic notes. Authors conclude that commercial NLP engines cannot be relied upon for populating current medication lists but provide a good foundation for …	Recall for medication name was lower due to missing context. Automated comparison standard may include false positives (e.g., past medication or allergies to medication mentions may have been included). Medication dictionaries, lack of medication context, lack of recognition of dosage change instructions, and poor recognition of concentration strengths contributed to errors. Most systems did not …	More robust medication dictionary, more sophisticated representation of medications (e.g., dosage, frequency, or routes that are more complex such as tapered dosages, conditional use of medications, etc.), algorithms for identifying contextual information (e.g., whether the medication is being actively taken by the patient).
Jouffroy et al.	2021	Hybrid Deep Learning for Medication-Related Information Extraction From Clinical Texts in French: MedExt Algorithm Development Study.	France	To develop a system to extract medication-related information from clinical text in French.	author-collected data	Clinical note	216	Holdout dataset	24	80	Unspecified	Unspecified	1) Creation of BPMH	a) Obtaining pre-admission/medical visit medication list	Unspecified	Unspecified	II	7 medication entities	RNN, CRF	Composite system; Multiple models compared	named entity recognition	BiLSTM, BiLSTM-CRF	Yes	N/A	Unnamed	information acquisition	Clinical note	hospital EHR	free text	narrative medication mentions	N/A	medication entities (drug name, drug class, dosage, frequency, duration, route, condition)	N/A	N/A	N/A	F1 (NER)	0.8986	precision (NER)	0.9083	recall (NER)	0.8917	Development of a hybrid system leveraging "expert rules, deep contextualized embedding, and deep neural networks" for medication extraction in French. Hybrid system combining BiLSTM with rules and embeddings outperformed both deep-learning based and rule-based models.	The study focused on recognitizing medication entities without extracting relations. The embeddings were trained on a set of 100,000 French clinical notes from a single hospital. Since the system wwas developed for French notes, rules would have to be redeveloped in English to assess and compare performance on a standard corpus such as the i2b2 dataset.	Develop rules for English corpus. Develop a multitask model for NER and RE. Develop a model that can extract medication event/status (start, stop, increase, decrease, switch, single dose) and context (actor, temporality, certainty).
Ju et al.	2020	An ensemble of neural models for nested adverse drug events and medication extraction with subwords.	United Kingdom	To present an ensembling system to automatically extract adverse drug events and drug related entities from clinical narratives.	n2c2 2018 dataset	Clinical note	242	Holdout dataset	61	202	Unspecified	Unspecified	1) Creation of BPMH	a) Obtaining pre-admission/medical visit medication list	Unspecified	Unspecified	II	9 medication entities	RNN, CRF	Composite system; Multiple models compared	named entity recognition	BiLSTM	No	GENIA tagger, NERSuite, LingPipe, OSCAR5	Unnamed	information acquisition	Clinical note	hospital EHR	free text	narrative medication mentions	N/A	medication entities (medication, dosage, frequency, mode, duration, strength, form, reason, ADE)	N/A	N/A	N/A	F1 (NER)	0.9278	precision (NER)	0.9599	recall (NER)	0.8979	The study described an ensemble of neural models that enable automatic extraction of medications and their attributes from EHRs. The inter-NN setting showed the best performance among the systems evaluated.	CRF model can only handle flat entities and predict a single category for each entity. Only sentence-level information is considered.	Integrate advanced neural network models an additional corpus resources to improve recognition of ADES. Extract different types of medical entities, including flat and nested entities.
Kamalanaban et al.	2018	Medicine Box: Doctors Prescription Recognition Using Deep Machine Learning	India	To develop a smartphone application that uses Conventional Neural Network (CNN) to recognize handwritten medicine names and return readable digital text.	IAM dataset	Handwritten prescription image	Unclear	Unclear	Unspecified	Unspecified	N/A	N/A	1) Creation of BPMH	a) Obtaining pre-admission/medical visit medication list	Unspecified	Unspecified	II	Unspecified	CNN, RNN	Composite system	handwriting recognition, character prediction	unspecified CNN, LSTM	No	None	Medicine Box	information acquisition	Handwritten prescription image	user-generated image	image	handwritten prescription image	N/A	prescription text (details unclear)	Detected text is displayed in app	User can identify medication information. Prescription is digitized	N/A	accuracy	unclear	N/A	N/A	N/A	N/A	The authors developed prototype for a smartphone application to recognize doctor's prescription using deep learning. The authors find that more accurate training data increases performance.	None reported.	None reported.
Kim & Meystre	2020	Ensemble method-based extraction of medication and related information from clinical texts.	United States	To develop a natural language processing (NLP) system to automatically extract medication and adverse drug event information from electronic health records.	n2c2 2018 dataset	Clinical note	303	10-fold cross validation	N/A	202	Unspecified	Unspecified	1) Creation of BPMH	a) Obtaining pre-admission/medical visit medication list	Unspecified	Unspecified	II	9 medication entities, 8 relations	CRF, RNN, SEARN, SVM	Composite system; Multiple models compared	named entity recognition, relation extraction	Bi-LSTM	No	word2vec, GloVE, MedEx	Unnamed	information acquisition	Clinical note	hospital EHR	free text	narrative medication mentions	N/A	medication entities (drug name, strength, duration, route, form, ADE, dosage, reason, frequency) and relations (drug name to all other entities)	N/A	N/A	N/A	F1 (NER); F1 (RE); F1 (E2E)	0.8742; 0.9283; 0.8335	precision (NER); precision (RE); precision (E2E)	0.9172; 0.9230; 0.9104	recall (NER); recall (RE); recall (E2E)	0.8389; 0.9355; 0.7815	The system ranked fifth, seventh, and fourth among 28 teams for concept identification, relationship classification, and the end-to-end task, respectively. Stacked ensemble of CRF, LSTM, and SEARN performed better than any individual model. Bi-LSTM extracted more concepts than other classifiers, while the SEARN classifier favored precision over recall. External resources did not meaningfully cont…	Most duration concepts are in structured form with limited vocabulary. False negatives when drug and ADE did not coexist in same sentence, but a pronoun referring to the drug existed in same sentence. System missed ADEs that were more common as medical symptoms that could be irrelevant to drugs. Some reasons were not detected is they never or rarely appeared in training data. Authors did not allo…	adapting deep neural networks to ensemble learning by enhancing LSTMs with the outputs of individual classifiers.
Kocabiyikoglu et al.	2021	Neural Medication Extraction: A Comparison of Recent Models in Supervised and Semi-supervised Learning Settings	France	To provide a comprehensive evaluation of the standard deep learning seq2seq methods (including transformers) for the task of medication extraction, including to provide a focused evaluation of pre-trained models and semi-supervised learning to leverage unannotated corpora.	i2b2 2009 dataset, MIMIC-III	Clinical note	Unclear	Holdout dataset	Unclear	251	Unspecified	Unspecified	1) Creation of BPMH	a) Obtaining pre-admission/medical visit medication list	Unspecified	Unspecified	II	6 medication entities	RNN, Transformer, CNN	Multiple models compared	named entity recognition	BiLSTM, conv-seq2sec, BERT	No	ClarityNLP, BioBERT, ClinicalBERT, BlueBERT	Unnamed	information acquisition	Clinical note	hospital EHR	free text	narrative medication mentions	N/A	medication entities (name, dosage, route, frequency, duration, reason)	N/A	N/A	N/A	F1 (NER)	0.88	N/A	N/A	N/A	N/A	The authors presented a comprehensive evaluation of the state-of-the-art seq2seq models with and without pre-trained embeddings in a supervised and semi-supervised setting. The BlueBERT-based system outperformed the other models developed by the authors, as well as two top competitors in the i2b2 competition.	Performance is poor on the MIMIC data as it is too different from the i2b2 training data. The general purpose pre-trained models had low performance, potentially due to the lack of data.	Examine how to better select and filter unpaired datasets so that it is less noisy, closer to the target dataset, and contains the most difficult cases (e.g., reason). Extend work to non-English notes. Use this approach to develop medical prescription recognition from spoken utterances.
Koontz et al.	2023	Evaluating Data Augmentation for Medication Identification in Clinical Notes	Spain	To evaluate disparate data augmentation techniques to create supplemental training examples with the hope of reducing a dependence on manual annotations while also boosting the performance of a model for medication identification in clinical notes.	n2c2 2022 dataset	Clinical note	400	N/A	N/A	100	296	Diabetes patients	1) Creation of BPMH	a) Obtaining pre-admission/medical visit medication list	Unspecified	Unspecified	II	1 medication entity	CRF, Transformer	Composite system	named entity recognition	BERT	No	Bio+Clinical BERT	Unnamed	information acquisition	Clinical note	hospital EHR	free text	narrative medication mentions	N/A	medication entity (medication name)	N/A	N/A	N/A	F1 (NER)	0.9222	N/A	N/A	N/A	N/A	Fine-tuning the Bio+Clinical BERT language model in conjunction with a CRF, without data augmentation, produces an effective medication identification model. Data augmentation, when using the full training set, does not improve model performance. In a low-resource setting, data augmention using GPT-3 improves model performance, but not data augmentation via mention-replacement.	Top performing model exhibits weaknesses in handling appreviations and multi-word medication mentions. Augmentation methods may have introduced significant noise that ultimately harmed model performance. Mention-replacement augmentation led to contextually inappropriate replacements of medication mentions as it contain constraints to ensure the semantic correctness of the substitutes. The quality…	Future work should explore techniques to add restructions that ensure semantic correctness of synthetic instances generated via mention-replacement augmentation. Architectual changes such as freezing the weights of Bio+Clinical BERT and therefore only training token classifier and CRF. Removing CRF should be assessed. The generation of synthetictraining instances with GPT-3 for medication identif…
Kulathunga et al.	2020	PatientCare: Patient assistive tool with automatic hand-written prescription reader	Sri Lanka	To assist patients in identifying the prescribed medicine information and minimizes misreading errors of medical prescriptions.	unclear	Handwritten prescription image	6315	N/A	N/A	285	N/A	N/A	1) Creation of BPMH	a) Obtaining pre-admission/medical visit medication list	Unspecified	Patients	II	20 medication classes	CNN, RNN	Composite system	handwritten text recognition	unspecified CNN, LSTM	No	minimalistic neural network which was built by “Harald Scheidl”	PatientCare	information acquisition	Handwritten prescription image	user-generated image	image	handwritten prescription image	N/A	medication name, dosage, directions	N/A	N/A	N/A	accuracy	0.95-0.98	N/A	N/A	N/A	N/A	The authors trained a model that using deep learning techniques to detect handwriting and identify medication entities.	The dataset contains a limited number of medications pertaining to a small number of unique diseases.	Improve accuracy by using vanilla beam seach decoding algorithm, data augmentation, increasing input sizes, and adding more CNN layers.
Larios Delgado et al.	2019	Fast and accurate medication identification.	United States	To develop a deep learning application for prescription pill identification from mobile images.	NIH NLM Pill Image Recognition Challenge dataset	Pill image	100000 (pill localization); 6000 (classification)	4-fold cross validation	N/A	1000	N/A	N/A	1) Creation of BPMH	a) Obtaining pre-admission/medical visit medication list	Unspecified	Unspecified	II	924 pill classes	CNN	N/A	pill localization, pill identification	ImageNet, ResNet, SqueezeNet, MobileNet, InceptionV3	Yes	N/A	Unnamed	information acquisition	Pill image	user-generated image	image	pill image	N/A	pill identity	N/A	N/A	N/A	Top 1 accuracy (pill ID)	0.771	N/A	N/A	N/A	N/A	Development of a two-stage deep learning model for pill localization and classification from both consumer and reference images. The MobileNet-based model showed the best top-1 accuracy, while the ResNet 50 model showed the best top-5 accuracy.	The model is limited to 924 pill classes. There are certain pills that look very similar aside from their imprints, yeilding poor results.	Use pill images taken under more diverse settings (e.g., lighting). Expand to a greater number of pill classes. Incorporate OCR method to identify pills with hard-to-read imprints. Study the efficacy of the technology, in a real-world setting (e.g., pharmacy, ER or other healthcare setting).
Lerner et al.	2020	Learning the grammar of drug prescription: recurrent neural network grammars for medication information extraction in clinical texts	France	To evaluate the RNNG, a neural top-down transition based parser, for medication information extraction in clinical texts.	APmed dataset	Clinical note	203	Holdout dataset	37	80	Unspecified	Unspecified	1) Creation of BPMH	a) Obtaining pre-admission/medical visit medication list	Unspecified	Unspecified	II	7 medication entities, 7 medication event classes, 2 relations	RNN, CRF	Composite system; Multiple models compared	named entity recognition, relation extraction, medication event classification	seq-BiLSTM-CRF, seq-RNNG	Yes	ELMo, flashtext	Unnamed	information acquisition	Clinical note	hospital EHR	free text	narrative medication mentions	N/A	medication entities (drug name, dose, frequency, drug class, route, duration, condition), medication events (start, start & stop, stop, continue, switch, decrease, increase), medication relations (drug-attributes, drug-prescription)	N/A	N/A	N/A	F1 (NER); F1 (RE); F1 (event classification)	0.841; 0.887; 0.530	N/A	N/A	N/A	N/A	The authors developed RNNG which combines sequence labeling and structure parsing for medication information extracion from French clinical notes. RNNG outperformed BiLSTM-CRF on relation extraction, but not named entity recognition or event classification. Joint modeling improved the performance of RNNG on RE but not on the other tasks.	Overlapping relations or those that span multiple sentences are not always well modeled by the hierarchical representation used in this paper. The RNNG model can only take a mini-batch size of 1, which limits parallelization. The authors did not account for training procedure uncertainty. The authors did not use Transformer architectures.	Add a context element to the model to enable multi-sentence representations. Integrate BiLSTM predictions into the RNNG architecture. Model hierarchical inputs using graph-based models.
Li et al.	2010	Lancet: a high precision medication event extraction system for clinical text.	United States	To develop a supervised machine-learning system that automatically extracts medication events consisting of medication names and information pertaining to their prescribed use (dosage, mode, frequency, duration and reason) from lists or narrative text in medical discharge summaries.	i2b2 2009 dataset	Clinical note	147	N/A	N/A	Unspecified	Unspecified	Unspecified	1) Creation of BPMH	a) Obtaining pre-admission/medical visit medication list	Unspecified	Unspecified	II	6 medication entities, 5 relations	CRF, Boosting algorithm, SVM	Composite system; Multiple models compared	named entity recognition, relation extraction, list/narrative differentiation	N/A	Yes	None	Lancet, jMerki	information acquisition	Clinical note	hospital EHR	free text	narrative medication mentions	N/A	medication entities (name, dosage, mode, frequency, duration, reason), relations (drug-dosage, drug-mode, drug-frequency, drug-duration, drug-reason)	N/A	N/A	N/A	F1 (E2E)	0.79	N/A	N/A	recall (E2E)	0.74	Lancet system achieved highest precision but lowest F1 among top 10 teams at i2b2 2009. Hybrid system created from Lancet and jMerki outperformed both Lancet and jMerki. Post-hoc experiment showed that a high-quality external knowledge resource increased Lancet's performance.	Annotation inconsistency and data sparseness may have hindered model performance. Errors contributed to data sparseness, multiple medication entries, grammatical errors in clinical notes and negated event.	Explore semi-supervised learning and deeper semantic and syntactic parsing.
Li et al.	2015	An end-to-end hybrid algorithm for automated medication discrepancy detection.	United States	To develop a computerized algorithm for medication discrepancy detection between patients' discharge prescriptions (stuctured data) and medications documented in free-text clinical notes. To assess the performance of the algorithm on real-world medication reconciliation data.	author-collected data	Clinical note; Prescription information	5300	10-fold cross validation	N/A	N/A	271	Pediatrics (complex care)	1) Creation of BPMH; 2) Identification of discrepancies	1a) Obtaining pre-admission/medical visit medication list; 2b) Identification of common medications between lists; 2c) Identification of discrepant medications between lists	Unspecified	Unspecified	II	8 medication entities, 7 relations	CRF, other methods unclear	Composite system	named entity recognition, medication matching between prescription list and notes	N/A	Yes	N/A	Unnamed	information analysis	Clinical note, prescription list	hospital EHR	free text, structured list	narrative medication mentions, medication list	N/A	medication entities (drug name, amount, dosage, frequency, form, duration, strength, route), relations (drug-amount, drug-dosage, drug-frequency, drug-route, drug-duration, drug-strength, drug-form), matched medications (and attributes), discrepant medications (and attributes)	N/A	N/A	N/A	F1 (NER); F1 (RE); F1 (matching); F1 (E2E)	0.933; 0.991; 0.647-0.953; 0.510-0.910	precision (NER); precision (RE); precision (matching); precision (E2E)	0.950; 0.987; 0.534-0.981; 0.422-0.959	recall (NER); recall (RE); recall (matching); recall (E2E)	0.916; 0.994; 0.818-0.928; 0.646-0.866	Development of an end-to-end hybrid system for medication extraction and identification of matches and discrepancies between clinical notes (unstructured data) and prescription lists (structured data). This is one of the only (if not only) articles in our sample that automates task 2 of MedRec.	Suboptimal performance for attribute matching. Errors were caused by use of abbreviations in clinical notes, uncommon medication names, confusion between similar medication names. False negatives occurred in cases where the medication name matched but an attribute (e.g., route) was discrepant. Evaluation was limited to retrospective data.	Apply more sophisticated NLP methods to take into account context elements. Evaluate system using data from a more diverse patient population (e.g., settings), multiple institutions, and clinical data under different formats. Evaluate system in a prospective manner to determine the practicality of automated medication discrepancy detection.
Li et al.	2018	Extraction of Information Related to Adverse Drug Events from Electronic Health Record Notes: Design of an End-to-End Model Based on Deep Learning.	United States	To design a deep learning model for extracting ADEs and related information such as medications and indications. Since extraction of ADE-related information includes two steps—named entity recognition and relation extraction—our second objective was to improve the deep learning model using multi-task learning between the two steps.	MADE 1.0 2018 dataset	Clinical note	876	N/A	N/A	213	21	Cancer patients	1) Creation of BPMH	a) Obtaining pre-admission/medical visit medication list	Unspecified	Unspecified	II	9 medication entities, 7 relations	CNN, RNN, CRF	Composite system	named entity recognition, relation extraction	BiLSTM-CRF, BiLSTM-Attention	No	None	Unnamed	information acquisition	Clinical note	hospital EHR	free text	narrative medication mentions	N/A	medication entities (medication, indication, frequency, severity, dosage, duration, route, ADE, SSLIF) and relations (severity-ADE, route-medication, medication-indication, dosage-medication, duration-medication, frequency-medication, medication-ADE)	N/A	N/A	N/A	F1 (NER); F1 (RE)	0.845; 0.667	precision (NER); precision (RE)	0.850; 0.702	recall (NER); recall (RE)	0.841; 0.636	The authors' model outperformed the top 3 models in the MADE 1.0 challenge. The HardMTL models outperformed other MTL models. The system outperformed MedEx. Pretrained word embeddigns in the biomedical domain improved system performance.	ADE and medication-ADE were the most difficult to extract due to lack of training data. Additionally, ADE are often implicit in the context without any obvious pattern. Errors for NER occurred due to long entities (e.g., multi-word names). Some entities were incorrectly identified as SSLIF because training entities of SSLIF were more numerous than other entities. Errors for RE occired due to long…	The authors plan to evaluate the models using additional related datasets.
Ling et al.	2020	Few-Shot Pill Recognition	France	To develop a new pill image database, namely CURE, with more varied imaging conditions and instances for each pill category. Secondly, a light-weight W2-net is proposed for better pill segmentation. Thirdly, a Multi-Stream (MS) deep network that captures task-related features along with a novel two-stage training methodology are proposed.	CURE dataset	Pill image	Unclear	5-fold cross validation	N/A	Variable	N/A	N/A	1) Creation of BPMH	a) Obtaining pre-admission/medical visit medication list	Unspecified	Unspecified	II	196 pill categories	CNN	N/A	pill segmentation, pill localization, pill recognition	W-Net	Yes	Deep TextSpotter, Mask TextSpotter	Unnamed	information acquisition	Pill image	user-generated image	image	pill image	N/A	pill identity	N/A	N/A	N/A	mean average precision (pill ID)	0.772-0.749	Top 1 accuracy (pill ID)	0.659-0.689	N/A	N/A	W2-Net outperformed other architectures for pill segmentation. DTS model performed better than MTS model on imprinted text recognition, especially when texture maps were used instead of RBG images for training. The author model outperformed MDP on pill recognition on both the NIH and CURE datasets. Multi-stream models outperformed the individual models. The two-stage BA-BH strategy improved model…	None reported.	None reported.
Liu et al.	2019	Learning to detect and understand drug discontinuation events from clinical narratives	United States	To assess the ability of natual language processing (NLP) systems to extract drug continuation information from clinical narratives automatically.	author-collected data	Clinical note	1668	10-fold cross-validation	N/A	200	Unspecified	Cancer and cardiovascular care patients	1) Creation of BPMH	a) Obtaining pre-admission/medical visit medication list	Unspecified	Unspecified	II	2 drug discontinuation classes, 5 discontinuation reason classes	SVM, kNN, random forest, Boosting algorithm, extremely randomized tree, FFNN	Multiple models compared	drug discontinuation event and reason classification	Multilayer perceptron neural network	No	N/A	Unnamed	information acquisition	Clinical note	hospital EHR	free text	narrative medication mentions	N/A	medication discontinuation events (discontinuation or no discontinuation), medication discontinuation reasons (adverse event, drug modification, non-medical, unknown, no discontinuation)	N/A	N/A	N/A	AUC (discontinuation classification; reason classification)	0.779; 0.720	Sensitivity (discontinuation classification, reason classification)	0.5634; 0.5311	Specificity (discontinuation classification; reason classification)	0.9936; 0.9086	Development of an NLP system to automatically identify drug discontinuations from clinical notes. SVER model (semantically enriched NGram vector representation via word embeddings) showed the best performance on both tasks.	Authors did not use advanced deep learning models. All models assumed that discontinuation events and reasons would be in the same sentence, but this was not always the case. The study focused on high-level discontinuation reason categories.	Explore data-scarce deep learning approaches. Refine reason categories to include more specific reason subcategories. Apply methods data from a different EHR system to evaluate portability and generalizability.
Long et al.	2016	An Observational Study to Evaluate the Usability and Intent to Adopt an Artificial Intelligence-Powered Medication Reconciliation Tool.	United States	To improve the accuracy and efficiency of medication reconciliation by engaging the patient, the nurse, and the physician as a team via an iPad tool. With assistance from the AI agent, the patient will review his or her own medication list from the electronic medical record (EMR) and annotate changes, before reviewing together with the physician and making decisions on the shared iPad screen."	author-collected data	Patient	>2000	Unknown	Unknown	Unknown	N/A	At least 5 prescribed medications; Medicare participants; aged 50-87; 7 female, 3 male	1) Creation of BPMH; 2) Identification of discrepancies	1a) Obtaining pre-admission/medical visit medication list; 2a) Compiling multiple medication lists; 2c) Identification of discrepant medications between lists	primary care	patients and clinicians	IV	Unknown	Unspecified	Unknown	medication extraction from EHR, identification of discrepancies and duplicates	Unknown	Yes	Unknown	Unnamed	information analysis	Clinical note, patient input	primary care EHR, user-generated structured data	free text, user input	unstructured medication list; user-inputted medication information	input via integration with EHR; user input via iPad	reconciled medication list	reconciled medication list is shown with medication name, dosage, instructions, image, and ability to edit	Patient and clinician can review the list together and conduct further verification. Clinician can send reconciled list to EHR. Patient can also log into an online portal to view their medication list after the visit	integration with clinic EHR (unspecified)	Ease of use; satisfaction; agreement that the tool is a good idea	0.93; 0.86; 0.93	intent for future adoption at the same clinic; intent for adoption at different clinic; intent for adoption at home	0.90; 0.80; 0.50	medication records changed	0.28	All patients changed at least 1 record, with a total of 28% of records changed across all patients. Out of 10 patients, only 1 identified a problem with the medication list at discharge, indicating that the reconciliation tool worked. Patients rated the tool 6.5/7 for ease of use, 6/7 satisfaction, 6.5/7 agreed that the tool is a good idea. 9/10 patients would use the tool again in this clinic. 7…	Patients did not use the software to learn about their medications, indicating that they would prefer short video clips and that they are more likely to read about the medications after they go home. 5/10 patients said they would use the app to manage meds at home, indicating a perception of limited utility without professional help. One patient said the tool does not save time for patients as th…	None reported.
Mahajan et al.	2021	Extracting daily dosage from medication instructions in EHRs: An automated approach and lessons learned	United States	To develop an automated approach to calculate daily dosage for medications from free text.	n2c2 2018 dataset	Medication order; Clinical note	379	Holdout dataset	25	101 (NER); 1000 (E2E)	>427	Unspecified	1) Creation of BPMH	a) Obtaining pre-admission/medical visit medication list	Unspecified	Unspecified	II	2 medication entities	Transformer, RNN	Composite system	named entity recognition	BERT, BiLSTM	Yes	ClinicalBERT	Unnamed	information acquisition	Medication orders, Clinical note	hospital EHR	free text	narrative medication mentions	N/A	medication entities (Dosage per administration, administration frequency)	N/A	N/A	N/A	F1 (NER); F1 (E2E)	0.985-0.987; 0.97	precision (NER); precision (E2E)	0.989-0.990; 0.99	recall (NER); recall (E2E)	0.981-0.985; 0.96	Development of a system to calculate daily medication dosage from free text.	Human annotators did not provide a dosage in 17% of prescriptions for various reasons (e.g., insufficient information to determine daily dose, daily dose does not apply, variable dose over different days, etc.) System encountered errors when given multiple dosage expressions, new expressions not understodd by the system, extra information not considered by the system, or mispellings.	Capture additional dosage information not captured by daily dose value. Leverage medication-specific information from RxNorm. In cases of 'null' daily dosage (i.e., where no daily dosage is can be extracted), return the reason why. Explore seq2seq methods for nomalizing entities. Develop an automated process to supplement lexicon and calculate daily dosage, with the end goal of developing an end-…
Mahajan et al.	2022	Toward Understanding Clinical Context of Medication Change Events in Clinical Narratives.	United States	To develop a framework to capture multi-dimensional context of medication changes documented in clinical notes. To present the Contextualized Medication Event Dataset (CMED).	i2b2 2014 dataset	Clinical note	300	Holdout dataset	20	80	296	Diabetes patients	1) Creation of BPMH	a) Obtaining pre-admission/medical visit medication list	Unspecified	Unspecified	II	3 medication event classes, 4 context types (5 action classes, 3 temporality classes, 3 certainty classes, 2 actor classes)	SVM, Transformer	Multiple models compared	medication event classification, medication context classification	BERT	Yes	ClinicalBERT	Unnamed	information acquisition	Clinical note	hospital EHR	free text	narrative medication mentions	N/A	medication event class (disposition, no disposition, undetermined), event action (start, stop, increase, decrease, unique dose), event temporality (past, present, future), event certainty (certain, hypothetical, conditional), event actor (physician, patient)	N/A	N/A	N/A	F1 (event classification); F1 (context classification)	0.79; 0.65-0.79	precision (event classification); precision (context classification)	0.79; 0.75-0.83	recall (event classification); recall (context classification)	0.79; 0.63-0.76	Development of the CMED dataset and development of models for identifying longitudinal medication change events. ClinicalBERT outperformed other models including SVM and BERT-base.	Errors occurred in cases where medications had multiple annotation, multiple medications in the same sentence, and where context was limited. Corpus may not be representative of broader patient population and is drawn from a single data warehouse. Specific temporal references needed to place medication events at precise points in time were not extracted. Some contextual information (e.g., magnitu…	Reproduce methods using larger and more diverse datasets. Develop methods to further differentiate between the different types categorized as 'No Disposition'. Incorporate information extracted using the developed models in the construction of patient medication timelines and in the documentation of nonadherence. Extract more specific temporal references. Extract other contextual information (e.g…
Mahendran & McInnes	2021	Extracting Adverse Drug Events from Clinical Notes.	United States	To explore the relationship between a drug and its associated attributes using relation extraction techniques based on three approaches.	n2c2 2018 dataset	Clinical note	303	N/A	N/A	202	Unspecified	Critical care	1) Creation of BPMH	a) Obtaining pre-admission/medical visit medication list	Unspecified	Unspecified	II	8 relations	CNN, Transformer	Multiple models compared	relation extraction	BERT	No	GloVe, word2vec, BioBERT, ClinicalBERT	Unnamed	information acquisition	Clinical note	hospital EHR	free text	narrative medication mentions	N/A	medication relations (drug-strength, drug-duration, drug-route, drug-form, drug-ADE, drug-dosage, drug-reason, drug-frequency)	N/A	N/A	N/A	F1 (RE)	0.93	precision (RE)	0.92	recall (RE)	0.95	Comparison of rule-based and deep learning approaches for medication relation extraction, with the contextualized language model-based approach (BioBERT) outperforming others.	In the contextualized language model-based approaches, the authors represent a drug-entity pair by the entire sentence, but there may be multiple drug-entity pairs within a single sentence.	Investigate representations of drug-entity pairs to capture positional information of drugs and entities. Expand the model to perform multi-class classification for different datasets.
Meystre et al.	2010	Textractor: a hybrid system for medications and reason for their prescription extraction from clinical text documents.	United States	To describe a new medication information extraction system - Textractor.	i2b2 2009 dataset	Clinical note	Unclear	N/A	N/A	251	Unspecified	Unspecified	1) Creation of BPMH	a) Obtaining pre-admission/medical visit medication list	Unspecified	Unspecified	II	6 medication entities	maximum entropy	N/A	sentence detection, other functions unclear	N/A	Yes	cTAKES, MetaMap Transfer	Textractor	information acquisition	Clinical note	hospital EHR	free text	narrative medication mentions	N/A	medication entities (name, dosage, route, frequency, duration, reason)	N/A	N/A	N/A	F1 (NER)	0.769	precision (NER)	0.832	recall (NER)	0.715	System was among the 10 best performing in the challenge.	The system's poor recall for duration attributes came from limited linking of detected durations with medications, missed multiple durations for the same medication, and insufficient annotation coverage for the range of duration expressions. Recall for prescription reasons was even lower for similar reasons. The rules and regular expressions used to link reasons with medications were insufficient…	None reported.
Meystre et al.	2010	Automatically detecting medications and the reason for their prescription in clinical narrative text documents	United States	To develop a new NLP application called Textractor to automatically extract medications and associated details.	i2b2 2009 dataset	Clinical note	N/A	N/A	N/A	251	Unspecified	Unspecified	1) Creation of BPMH	a) Obtaining pre-admission/medical visit medication list	Unspecified	Unspecified	II	6 medication entities	maximum entropy	N/A	sentence splitting	N/A	Yes	OpenNLP	Textractor	information acquisition	Clinical note	hospital EHR	free text	narrative medication mentions	N/A	medication entities (name, dosage, route, frequency, duration, reason)	N/A	N/A	N/A	F1 (NER)	0.771	precision (NER)	0.83	recall (NER)	0.72	Development of a system for automated medication information extraction (Textractor) showing competitive performance.	Limitations of MetaMap include the significant pre- and post-processing required to use this application with clinical text, its relatively slow performance, the impossibility to adapt it for multi-processing, its planned phase-out by the NLM, and the lack of an API. Limitations of the study include high variability in annotator agreemen. The system showed poor performance for 'duration' and 'rea…	Develop a new concept extraction tool integrated in UIMA. More formally evaluate inter-annotator agreement.
Miao et al.	2023	Image recognition of traditional Chinese medicine based on deep learning.	China	To use the improved ConvNeXt network to extract features and classify traditional Chinese medicine.	author-collected data	Complementary medication image	5497	Holdout dataset	1571	785	Unspecified	Unspecified	1) Creation of BPMH	a) Obtaining pre-admission/medical visit medication list	Unspecified	Unspecified	II	≥6 traditional chinese medicine classes	CNN, FFNN	N/A	traditional chinese medicine classification	ConvNeXt with ACMix and FFNN	No	None	Unnamed	information acquisition	complementary medication image	user-generated image	image	traditional chinese medicine image	N/A	traditional chinese medicine class	N/A	N/A	N/A	accuracy	0.805	N/A	N/A	N/A	N/A	The authors develop a model for identification of traditional chinese medicine.	None reported.	None reported.
Miller et al.	2019	Extracting Adverse Drug Event Information with Minimal Engineering.	United States	To evaluate a number of standard information extraction methods, including both standard clinical NLP tools and general domain methods, with the goals of setting strong baselines, learning how much performance is dependent on domain knowledge, and comparing classical machine learning to new deep learning approaches.	n2c2 2018 dataset	Clinical note; MEDLINE abstract	Unclear	Holdout dataset	Unclear	Unclear	Unspecified	Unspecified	1) Creation of BPMH	a) Obtaining pre-admission/medical visit medication list	Unspecified	Unspecified	II	9 medication entities, 8 relations	maximum entropy, SVM, RNN	Composite system; Multiple models compared	named entity recognition, relation extraction	LSTM	No	cTAKES, Flair	Unnamed	information acquisition	Clinical note	hospital EHR	free text	narrative medication mentions	N/A	medication entities (drug, strength, duration, route, form, ADE, dosage, reason, frequency) and relations (drug-strength, drug-duration, drug-route, drug-form, drug-ADE, drug-dosage, drug-reason, drug-frequency)	N/A	N/A	N/A	F1 (NER); F1 (RE); F1 (E2E)	0.91; 0.93; 0.84	precision (NER); precision (RE); precision (E2E)	0.95; 0.97; 0.90	recall (NER); recall (RE); recall (E2E)	0.86; 0.90; 0.78	SVM slightly outperformed neural model on NER task. Neural slightly outperformed SVM on RE task. Neural outperformed on end-to-end task. Despite minimal engineering effort, neural systems pre-trained on non-medical text obtain similar performance to feature engineered systems with features specific to clinical text.	One caveat to these results is that, while our feature-based approach used standard feature sets with history of success in the literature, one could argue that to mirror the tuning that is done with neural networks we could have done more extensive tuning of feature hyperparameters, by, for example, testing configurations where certain groups of features are turned on or off	Future work will investigate language model pre-training in Flair and other neural architectures on large amounts of clinical data from electronic health record systems.
Mishra et al.	2023	Hybrid approach combining deep learning and a rule based expert system for concept extraction from prescriptions	Unknown	To develop a hybrid system combining transfer learning, deep learning-based NER and rule-based approaches to extract dosage and frequency information associated with medications.	author-collected data	Prescription information	1040000	Holdout dataset	260000	55000	Unspecified	Unspecified	1) Creation of BPMH	a) Obtaining pre-admission/medical visit medication list	Unspecified	Unspecified	II	2 medication entities	CNN, Transformer, RNN	Composite system; Multiple models compared	named entity recognition	Gram-CNN, BERT, Bi-LSTM, GPT	Yes	N/A	Unnamed	information acquisition	Prescription medication direction	pharmacy records	free text	narrative medication mentions	N/A	medication entities (dosage, frequency)	N/A	N/A	N/A	F1 (NER)	0.95-0.97	precision (NER)	0.95-0.96	Recall (NER)	0.93-0.98	Development of a hybrid concept extraction system combining the rule-based approach with deep learning. The hybrid system outperforms the rule-based and deep learning-based approaches.	None reported.	Extract additional entities other than frequency and dosage using other advanced language models.
Modersohn & Hahn	2024	Influence of Context in Transformer-Based Medication Relation Extraction.	Germany	To investigate whether transformers also perform well for medication extraction from EHR data.	i2b2 2009 dataset, n2c2 2018 dataset, 3000PA dataset	Clinical note	1160.6	Holdout dataset	166.9	543.5	Unspecified	Unspecified	1) Creation of BPMH	a) Obtaining pre-admission/medical visit medication list	Unspecified	Unspecified	II	10 medication entities, 9 relations	Transformer	N/A	named entity recognition, relation extraction	BERT	No	BioBERT	Unnamed	information acquisition	Clinical note	hospital EHR	free text	narrative medication mentions	N/A	medication entities (drug, dosage, frequency, route, reason, duration, form, strength, dose, ADE) and relations (drug to all other entities)	N/A	N/A	N/A	F1 (NER); F1 (RE)	0.84-0.93; 0.66-0.98	precision	0.83-0.93;0.66-0.98	recall	0.86-0.93; 0.68-0.98	System showed better performance on relation extraction with a smaller dataset.	System performs worst on largest dataset, possibly because extra text added too much noise.	Combine the entity and relation classification modules by automatically detecting promising entity pairs. Explore the use of transformer models.
Narayanan et al.	2020	Evaluation of Transfer Learning for Adverse Drug Event (ADE) and Medication Entity Extraction	India	To evaluate several biomedical contextual embeddings (based on BERT, ELMo, and Flair) for the detection of medication entities such as Drugs and Adverse Drug Events (ADE) from Electronic Health Records (EHR)… We identify best practices for transfer learning, such as language model fine-tuning and scalar mix...We develop a sentence-augmentation method for enhanced ADE identification.	n2c2 2018 dataset	Clinical note	303	N/A	N/A	202	Unspecified	Unspecified	1) Creation of BPMH	a) Obtaining pre-admission/medical visit medication list	Unspecified	Unspecified	II	9 medication entities	Transformer, RNN, CRF	Composite system; Multiple models compared	named entity recognition	BERT, LSTM, BiLSTM-CRF	No	BioBERT, ClinicalBERT, ELMo-PubMed, Flair-PubMed, GloVE	Unnamed	information acquisition	Clinical note	hospital EHR	free text	narrative medication mentions	N/A	medication entities (drug, strength, duration, route, form, ADE, dosage, reason, frequency)	N/A	N/A	N/A	F1 (NER)	0.9291	precision (NER)	0.9421	recall (NER)	0.9164	BERT models outperform in recognition of entities in clinical lexicons (e.g., drug, form). Flair-PubMed outperforms at ADE recognition. The ‘Look-ahead-1 strategy’ (pairing a sentence with the one immediately following it) improves ADE recognition. Flair-PubMed/ELMo-Pubmed ensemble model shows the best performance on ADE, duration, and reason	BERT-based models seem to misclassify Drug entities when special characters are involved. Having the fewest entities (378),Duration gets mislabeled maximally with Frequency and to a lesser degree with Dosage. Unusual Routes and forms were naturally ignored by all models. Dosages were mislabeled most commonly for Strengths. CB model generates the highest number of mislabels between ADE and reason …	Adoption of better tokenization methods (e.g.,clinical text processing tools), and handling special-cases (such as abbreviations) may further enhance model robustness.A detailed analysis of embedding-specific factors con_x0002_tributing to mis-classification and inclusion of fine_x0002_tuning procedures are part of our ongoing work
Narayanan et al.	2022	A contextual multi-task neural approach to medication and adverse events identification from clinical text.	India	To investigate how task adaptation and multi-task learning could be synthesized to efficiently share knowledge among NER tasks related to medication and ADE recognition.	n2c2 2018 dataset, i2b2 2009 dataset, ADE-BC, i2b2 2010 dataset, i2b2 2012 dataset, ShAReCLEF 2013	Clinical note; Case report	605.7	Holdout dataset	67.3	3929	Unspecified	Unspecified	1) Creation of BPMH	a) Obtaining pre-admission/medical visit medication list	Unspecified	Unspecified	II	9 medication entities, 3 concept entities, 1 disorder entity	Transformer, RNN, CRF, CNN	Composite system	contextual embedding, character-level embedding, encoding, sequence tagging	BERT, Highway LSTM	No	Bio+Clinical BERT, PubMedBERT, BioBERT, GloVe	Unnamed	information acquisition	Clinical note	hospital EHR	free text	narrative medication mentions	N/A	medication entities (medication, dosage, frequency, mode, duration, strength, form, reason, ADE)	N/A	N/A	N/A	F1 (NER)	0.3495-0.9571	N/A	N/A	N/A	N/A	The authors developed a multi-task neural network to enhance medication entity extraction. MT-NER-PMB outperformed the other MT-NER model and standalone models on medication entity extraction. However, after fune-tuning, performance on the route extraction dropped slightly.	In the finetune phase, medication task gains were offset by a reduction on the smaller concept and disorder tasks. The authors attribute this to the overfitting caused by the 3x imbalance between the medication and concept/disorder tasks and the hyper-parameter choice of six BERT layers to finetune. BERT hyperparameters fine-tuned on only one task, and limited fine-tuning trials were performed du…	Finetuning fewer BERT layers (such as the last three layers) may help avoid overfitting. BERT adaptation hyper-parameters were selected by experimentation on the n2c2 2010 concept task; a careful determination on all the tasks could significantly benefit. Layering the various NER task-decoders directly on the transformer could be pursued. An alternate strategy to substitute the Highway LSTM encod…
Nguyen et al.	2022	Image-Based Contextual Pill Recognition with Medical Knowledge Graph Assistance	Vietnam	To develop a novel method that leverages external knowledge to increase the accuracy and tackle the misclassification of similar pills.	author-collected data	Pill image; Prescription information	2174	N/A	N/A	1081	168	Unspecified	1) Creation of BPMH	a) Obtaining pre-admission/medical visit medication list	Unspecified	Unspecified	II	76 drug classes	GNN, CNN	Composite system; Multiple models compared	relational feature extraction, visual feature extraction	VGG, ResNet	No	N/A	Unnamed	information acquisition	Pill image	user-generated image	image	pill image	N/A	pill identity	N/A	N/A	N/A	F1 (pill ID)	0.8571	precision (pill ID)	0.9056	recall (pill ID)	0.8389	Development of a novel approach for image-based pill recognition leveraging information from prescriptions, which are used to construct a knowledge graph. The author-developed model, PIKA with ResNet-18 architecture showed the best performance among models evaluated.	None reported.	Gather more pill and prescription datatsets to verify the technique and prove usefulness in different clinical settings.
Nguyen et al.	2023	High accurate and explainable multi-pill detection framework with graph neural network-assisted multimodal data fusion.	Vietnam	To determine each pill’s location and identity given an image capturing multiple pills in patients’ pill intake. To build a dataset of multi-pill images captured under unconstrained real-world conditions.	author-collected data	Pill image; Prescription information	9041	N/A	N/A	1912	Unspecified	Unspecified	1) Creation of BPMH	a) Obtaining pre-admission/medical visit medication list	Unspecified	Unspecified	II	96 medication classes	CNN, GNN	Composite system	visual feature extraction, inter-pill relational feature extraction, multi-modal data fusion	RPN, Faster RCNN, GTN, GCN	No	None	Unnamed	information acquisition	Pill image	user-generated image	image	multi-pill image	N/A	medication name, probability	N/A	N/A	N/A	mean average precision (pill ID)	0.697	N/A	N/A	N/A	N/A	The authors created the first multi-pill image dataset. The authors developed PGPNet, which outperformed other state-of-the art object detection tools. PGPNet outperforms other systems in identifying pills from images where pills are partially occluded.	When pills are obscured, system may not able to detect pills even with the co-occurrence graph. If graph is innaccurate, this may negatively affect the detection accuracy. PGPNet must be upgraded every time a new pill class appears which is costly.	Develop a continual learning mechanism that helps update the graphs and shorten the training time when dealing with the appearance of new pill classes.
Pakhomov et al.	2002	Maximum entropy modeling for mining patient medication status from free text.	United States	To recognize and categorize medications mentioned in the unrestricted text of clinical documents generated in clinical practice using a classification scheme of patient medication status. The main goal of this pilot was to determine whether sentence-internal local context can be used in ME modeling for successful automated classification of patient medication status, and determination of the opti…	author-collected data	Drug mention in clinical note	697	10-fold cross validation	N/A	154	Unspecified	Rheumatology patients	1) Creation of BPMH	a) Obtaining pre-admission/medical visit medication list	Unspecified	Unspecified	II	4 medication status classes	maximum entropy	N/A	medication status classification	N/A	No	None	Unnamed	information acquisition	Clinical note	hospital EHR	free text	narrative medication mentions	N/A	medication status (past, continuing, discontinued, started)	N/A	N/A	N/A	accuracy (medication status)	0.8362-0.9819	N/A	N/A	N/A	N/A	The authors' best performing model includes immediate context features, subject cotext freatures, and keywords that indicate medication status.	None reported.	Grouping lexical items according to items according to semantic properties (instead of morphological forms) to explore impact on model performance. Use more training data to experiement model training and improve model performance through inclusion of larger sets of contextual features. Inter-rater agreement with multiple clinicians making classification judgements to improve ME modeling. Reduce …
Patrick & Li	2009	A Cascade Approach to Extracting Medication Events	Australia	To extract medication related information and connect related entities together to build medication entries using a cascaded approach based on two machine learners.	author-collected data	Clinical note	130	N/A	N/A	30	Unspecified	Unspecified	1) Creation of BPMH	a) Obtaining pre-admission/medical visit medication list	Unspecified	Unspecified	II	7 medication entities, 6 relations	CRF, SVM	Composite system	named entity recognition, relation extraction	N/A	Yes	None	Unnamed	information acquisition	Clinical note	hospital EHR	free text	narrative medication mentions	N/A	medication entities (name, dosage, mode, frequency, duration, reason, context), relations (name-dosage, name-mode, name-frequency, name-duration, name-reason, name-context)	N/A	N/A	N/A	F1 (NER); F1 (RE); F1 (E2E)	0.9081; 0.9647-0.9839; 0.8816	precision (NER); precision (RE)	0.9289; 0.9589-0.9790	recall (NER); recall (RE)	0.8882; 0.9706-0.9889	The authors develop a medication extraction system.	Low extraction accuracy of duration and reason.	To improve the extraction of the entities of duration and reason, some solutions are to increase the training set to obtain more examples and use the relationship between the medication and its corresponding diseases or symptoms, respectively.
Patrick & Li	2010	High accuracy information extraction of medication information from clinical notes: 2009 i2b2 medication extraction challenge.	Australia	To describe the use of a cascade of machine learners that automatically extract medication information from clinical records.	i2b2 2009 dataset	Clinical note	145	N/A	N/A	251	Unspecified	Unspecified	1) Creation of BPMH	a) Obtaining pre-admission/medical visit medication list	Unspecified	Unspecified	II	6 medication entities	SVM, CRF	Composite system	named entity recognition, relation extraction	N/A	Yes	None	Unnamed	information acquisition	Clinical note	hospital EHR	free text	narrative medication mentions	N/A	medication entities (drug, dosage, mode, duration, frequency, reason) and relations (drug-dosage, drug-mode, drug-duration, drug-frequency, drug-reason)	N/A	N/A	N/A	F1 (NER); F1 (E2E)	0.4436-0.8994; 0.8565	precision (E2E)	0.5604-0.9189; 0.8962	recall (E2E)	0.3319-0.8915; 0.8202	The authors develop a model for medication information extraction from clinical notes. Performance of the system was optimal compared to other participants.	For NER, reason and duration and the most difficult entities to recognize due to smaller frequencies in dataset. Performance decrease of the final medication entry comapred to NER was due to the low recall for medication in NER and low performance of reason extraction in NER. Overall, system F-score needs to be improved by 5-10% for an acceptable level of accuracy, in the author's opinion.	None reported.
Paul et al.	2023	Weakly Supervised Information Extraction from Inscrutable Handwritten Document Images	United States	To develop a method for extracting medication names from handwritten prescriptions using only weakly labeled data.	author-collected data	Handwritten prescription image	7716	N/A	N/A	1929	117	Unspecified	1) Creation of BPMH	a) Obtaining pre-admission/medical visit medication list	Unspecified	Unspecified	II	2 segmentation classes, Unspecified number of alphanumeric characters	RNN, CNN, n-gram models, Transformer	Composite system	OCR, medicine line segmentation, OCR correction	ResNet	Yes	DeepLab	Unnamed	information acquisition	Pill image	user-generated image	image	handwritten prescription image	N/A	medication name	N/A	N/A	N/A	mean Jaccard index (medicine name prediction)	0.487	precision (medicine name prediction)	0.668	recall (medicine name prediction)	0.595	Development of a framework for extracting medication names from difficult to read handwritten prescription images. Selective injection of language models was shown to improve .	Missed medicine names by the segmentation network led to type II errors. OCR errors led to the system misinterpreting medicine names spelled similarly. The system could not detect mispelled medications.	None reported.
Pilania et al.	2024	Leveraging Convolutional Neural Networks for Improved Drug Identification	India	To develop a CNN model to identify drugs based on the pill imprint.	unspecified Kaggle dataset	Pill image	175	Unclear	Unclear	75	N/A	N/A	1) Creation of BPMH	a) Obtaining pre-admission/medical visit medication list	Unspecified	Unspecified	II	5 pill classes	CNN	N/A	pill identification	unspecified CNN	No	N/A	Unnamed	information acquisition	Pill image	user-generated image	image	pill image	N/A	pill identity	N/A	N/A	N/A	mean accuracy (pill ID)	0.924	N/A	N/A	N/A	N/A	Development of an image-based pill identification model that uses imprint information to identify the drug.	None reported.	None reported.
Ramachandran et al.	2023	Extracting medication changes in clinical narratives using pre-trained language models.	United States	To explore the automatic extraction of medication change information from free-text clinical notes.	n2c2 2022 dataset	Clinical note	400	N/A	N/A	100	256	Diabetes patients	1) Creation of BPMH	a) Obtaining pre-admission/medical visit medication list	Unspecified	Unspecified	II	1 medication entity, 3 medication event classes, 4 context categories (7 action classes, 4 temporality classes, 4 certainty classes, 3 actor classes)	Transformer, RNN, CRF	Multiple models compared	named entity recognition, medication event classification, medication context classification	BERT, LSTM	No	BioBERT, Clinical BERT, PubMedBERT, Blue BERT, CLAMP, FABLE	Unnamed	information acquisition	Clinical note	hospital EHR	free text	narrative medication mentions	N/A	medication name, medication event type (disposition, no disposition, undetermined), event action (start, stop, increase, decrease, unique dose, other change, unknown), event temporality (past, present, future, unknown), event certainty (certain, hypothetical, conditional, unknown), event actor (physician, patient, unknown)	N/A	N/A	N/A	F1 (NER); F1 (event classification, context classification); F1 (E2E)	0.951; 0.744; 0.799	precision (NER); precision (event classification, context classification)	0.952; 0.782	recall (NER); recall (event classification, context classification)	0.951; 0.718	BioBERT outperformed all other models for medication mention extraction. Medication aware models ourperform medication agnositic models. MedIdentifiers outperformed all other systems in event classification performance. MedIDTyped outperformed all other systems in classification of action.	Errors occurred due to medication mentions with multple annotations, multiple medication mentions within the same sentence, medication mentioned that require inter-sentence context, longer sentences, models’ inability to draw inferences from clinical language (inferred meaning), and inconsistent predictions. Models may not generalize well to other institutions or clinical settings as a single dat…	Improving sentence boundary detection, leveraging inter-sentence context, and incorporating a higher level of medication change abstraction. Including medication mention-specific representation will likely improve performance in identifying medication change with implications for enhancing clinical decision-support tools.
Sarker et al.	2023	Medical Data Augmentation via ChatGPT: A Case Study on Medication Identification and Medication Event Classification	United States	To explore the utilization of LLMs, specifically ChatGPT, for data augmentation to overcome the limited availability of annotated data for identifying the key factors in EHRs. To develop models for identifying these key variables in EHRs through fine-tuning on augmented datasets.	n2c2 2022 dataset	Clinical note	400	N/A	N/A	100	Unspecified	Diabetes patients	1) Creation of BPMH	a) Obtaining pre-admission/medical visit medication list	Unspecified	unspecified	II	1 medication entity, 3 medication event classes	Transformer	N/A	medication identification, medication event classification	BERT	No	None	Unnamed	information acquisition	Clinical note	hospital EHR	free text	narrative medication mentions	N/A	medication entity (medication name), medication event class (disposition, no disposition, undetermined)	N/A	N/A	N/A	F1 (NER); F1 (event classification)	0.8946; 0.7198	precision (NER); precision (event classification)	0.8660; 0.7124	recall (NER); recall (event classification)	0.9190; 0.7168	Findings indicate that data augmentation using ChatGPT enhances the performance of transformer models in medication identification and event classification. Among all pre-trained transformer models assessed, EnhancedRoBERTa large (trained on augmented data) shows the best performance.	None reported.	None reported.
Schäfer et al.	2023	Medication event extraction in clinical notes: Contribution of the WisPerMed team to the n2c2 2022 challenge.	Germany	To develop and compare different transformer models for medication extraction and change event classification from clinical notes.	n2c2 2022 dataset	Clinical note	350	Holdout dataset	50	100	256	Diabetes patients	1) Creation of BPMH	a) Obtaining pre-admission/medical visit medication list	Unspecified	Unspecified	II	1 medication entity, 3 event classes	Transformer	N/A	named entity recognition, relation extraction	BERT, Longformer, BigBird	No	ClinicalBERT, DeBERTa, Clinical Longformer, Clinical BigBird, SapBERT, Link BERT	Unnamed	information acquisition	Clinical note	hospital EHR	free text	narrative medication mentions	N/A	medication entity (name), event class (disposition, no disposition, unknown)	N/A	N/A	N/A	F1 (NER); F1 (NER, event classification); F1 (event classification)	0.954; 0.940; 0.844	N/A	N/A	N/A	N/A	DeBERTa models showed the strongest results on all tasks. WisPerMed was among the top 10 teams in the challenge. This work addressed the challenge of dealing with clinical notes that exceed the maximum token length of 512 for transformer models by using a sliding window approach and splitting documents on a sentence level.	The majority of medication mentions in the CMED dataset was based on a single event and single set of attributes, which may made it more difficult for the model to capture medication mentions with multiple events. The third task, context classification, was not addressed. The imbalanced nature of the dataset and the challenges of dealing with long documents are important considerations for future…	Ensembles could be used to address the weaknesses of individual models. Future work could explore methods for addressing challenges cause by unbalanced datasets and long documents. Future effors could incorporate results from Context classification to generate medication histories from clinical texts, and visually presenting them for enhanced usability and evaluation in point-of-care settings.
Selvaraj & Konam	2020	Medication Regimen Extraction From Medical Conversations	United States	To extract the Medication Regimen (dosage and frequency) for medications mentioned in a doctor-patient conversation transcript.	author-collected data	Patient–physician conversation transcript	5016	Holdout dataset	627	627 (model selection); 423 (test)	Unspecified	Unspecified	1) Creation of BPMH	a) Obtaining pre-admission/medical visit medication list	Unspecified	Unspecified	II	3 medication classes	Pointer-generator network, Transformer	Composite system; Multiple models compared	question answering, named entity recognition, relation extraction	PGNet, BERT	Yes	ClinicalBERT, ELMo	Unnamed	information acquisition	Clinical note	patient–physician conversation transcript	free text	narrative medication mentions	N/A	medication entities (dosage, frequency)	N/A	N/A	N/A	ROUGE F1 (NER)	0.4925-0.8569	ROUGE precision (NER)	0.412	ROUGE recall (NER)	0.7225	Development of a system for automated extraction of medication dosage and frequency from doctor–patient conversations. BERT+QA PGNet showed the best performance on frequency extraction from human written transcripts with human segmentation. ELMo+MD QA PGNet showed the best performance on dosage extraction from human written transcripts with human segmentation. Performance declined when automatic …	Automated transcript generation and automated segmentation both adversely impact model performance.	Use ASR transcripts in training to improve the performance. Extract other important medical information.
Sezgin et al.	2023	Extracting Medical Information From Free-Text and Unstructured Patient-Generated Health Data Using Natural Language Processing Methods: Feasibility Study With Real-world Data	United States	To understand and demonstrate the feasibility of an NLP pipeline to extract medication and symptom information from real-world patient and caregiver data.	author-collected data	Patient-generated note	N/A	N/A	N/A	87	24	Parents of children with special health care needs; mean age = 39, 92% White, 67% more than 1 child, 92% lived in Ohio, 62.5% mid- or upper-mid household income, 58% received higher level education	1) Creation of BPMH	a) Obtaining pre-admission/medical visit medication list	Unspecified	Unspecified	II	5 medication entities, 1 symptom entity	CNN	N/A	named entity recognition, dependency parsing	ResNet	Yes	scispaCy, AWS Transcribe	Unnamed	information acquisition	Patient note	user-generated note	free text	narrative medication mentions	users enter voice or text note in app	medication entities (name, unit, dosage, date, time), symptoms	N/A	N/A	N/A	F1 (NER)	0.8	precision (NER)	0.83	recall (NER)	0.77	The authors state that their work has several technical contributions. For example, one is the use of pretrained language and deep learning models and the extraction of information using syntax parsing and entity-to-ontology linking in the proposed methodology. Second, PGHD for chronic conditions has been understudied. Lastly, by using publicly available ontologies and models, the proposed pipeli…	The authors stated they did not use fine-tuned models or custom vocabularies, which might improve the performance, and they did not implement and evaluate negation.	The authors state that future work will focus on building and fine-tuning condition-specific models, ontologies, and vocabularies, prototyping PGHD integration to clinical workflow, and improving clinical decision support mechanisms through PGHD-informed visuals. In addition, they plan to analyze voice and audio characteristics and extract-related features.
Shah-Mohammadi et al.	2021	Comparison of ACM and CLAMP for Entity Extraction in Clinical Notes.	United States	To evaluate the performance of Amazon Comprehend Medical (ACM) and Clinical Language Annotation, Modeling and Processing (CLAMP) toolkit for medication extraction.	i2b2 2014 dataset	Clinical note	Unclear	Unspecified	Unspecified	Unclear	Unspecified	Unspecified	1) Creation of BPMH	a) Obtaining pre-admission/medical visit medication list	Unspecified	Unspecified	II	20 medication classes	RNN, CRF	Composite system; Multiple models compared	named entity recognition	LSTM	Yes	Amazon Comprehend Medical, CLAMP	Did not develop a tool	information acquisition	Clinical note	hospital EHR	free text	narrative medication mentions	N/A	medication name	N/A	N/A	N/A	F1 (NER)	0.91	precision (NER)	0.9	recall (NER)	0.88	Comparison of ACM and CLAMP for medication name recognition from clinical notes, with CLAMP showing better overall performance.	None reported.	Evaluate CLAMP and ACM for other non-medication entities.
Shivade et al.	2014	Precise medication extraction using agile text mining	United States	To identify medication names, associated dosage, route of administration, frequency, duration and reason, using agile text mining.	i2b2 2009 dataset	Clinical note	696	N/A	N/A	251	Unspecified	Unspecified	1) Creation of BPMH	a) Obtaining pre-admission/medical visit medication list	Unspecified	Unspecified	II	6 medication entities	Unspecified	Unspecified	Unclear	Unspecified	Yes	Linguamatics I2E	Did not develop a tool	information acquisition	Clinical note	hospital EHR	free text	narrative medication mentions	N/A	medication entities (name, dosage, mode, frequency, duration, reason)	N/A	N/A	N/A	F1 (NER)	0.805	precision (NER)	0.92	recall (NER)	0.715	Evaluation of an agile text mining-based system for medication extraction. This system perfomed better than 6 of the top ten participants in the i2b2 competition.	Poor recall due to gaps in the drug terminologies used.	Extend drug coverage beyond the terminologies used.
Sohn et al.	2010	Classification of medication status change in clinical narratives.	United States	To investigate a rule-based method and support vector machines (SVM) using only indication words as a feature to automatically identify five categories of medication status in clinical narratives.	author-collected data	Clinical note	160	10-fold cross validation	N/A	N/A	Unspecified	Unspecified	1) Creation of BPMH	a) Obtaining pre-admission/medical visit medication list	Unspecified	Unspecified	II	5 medication change status classes	SVM	N/A	classification of drug change status	N/A	No	None	Unnamed	information acquisition	Clinical note	hospital EHR	free text	narrative medication mentions	N/A	medication change status class (no change, start, stop, increase, decrease)	N/A	N/A	N/A	F1 (NER)	0.772	precision	0.705	recall	0.852	The authors investigated both a rule-based and SVM method for the classification of drug status change. F-scores increased when using balanced data generated by up-sampling. Inverse rank feature with balanced data produced the highest F-score.	Errors occurred due to errors/inconsistencies in manual annotation. Other sources of error included associations with incorrect indication words, drugs with more than one class label, indirect status change, and missing indication words.	Use grouped keyword features rather than a list than enumerates individual keywords.
Srikamdee et al.	2022	ClinicYA: An Application for Pill Identification Using Deep Learning and K-means Clustering	Thailand	To introduce the design, implementation, and evaluation of a mobile-based application named ClinicYA that uses appearance features, including shape and color extracted from pill images, to assist the patients in pill identification.	author-collected data	Pill image	3840	N/A	N/A	960	N/A	N/A	1) Creation of BPMH	a) Obtaining pre-admission/medical visit medication list	Unspecified	Unspecified	II	8 shape classes, 13 colour classes	CNN, k-means clustering	Composite system	pill shape classification, colour clustering	Mask RCNN	Yes	None	ClinicYA	information acquisition	Pill image	user-generated image	image	pill image	user takes image of pill using Android app	pill shape, pill colour with probabilities	The application shows the shape and color of the detected pill. Users can click to see more details about drug.	User can identify medication among the options	N/A	accuracy (shape ID); accuracy (single colour ID); accuracy (multi-colour ID)	0.9927; 0.9385; 0.905	N/A	N/A	N/A	N/A	The authors implemented Mask-RCNN and color detection in an automatic image-based pill identification system.	None reported.	None reported.
Stevens et al.	2024	Applying and Improving a Publicly Available Medication NER Pipeline in a Clinical Cancer EMR.	Australia	To examine the transferability of a publicly available, pre-trained NER pipeline with a Transformer layer for medication targets.	author-collected data	Clinical note	1565	Holdout dataset	836	738	1309	Lung cancer patients	1) Creation of BPMH	a) Obtaining pre-admission/medical visit medication list	Unspecified	Unspecified	II	8 medication entities	Transformer	N/A	named entity recognition	BERT	No	Med7 (RoBERTa-based)	Did not develop a tool	information acquisition	Clinical note	hospital EHR	free text	narrative medication mentions	N/A	medication entities (drug, drug class, strength, dosage, form, frequency, route, duration)	N/A	N/A	N/A	F1 (NER)	0.85	N/A	N/A	N/A	N/A	Comparison of the performance of a pre-trained NER pipeline with and without fine-tuning on medication-related entities, with better performance when fine-tuning is conducted.	The fine-tuned pipeline is limited in terms of clinical utility, as it is unable to distinguish between contexts in which drug information is mentioned. The training corpus included annotations of all entities in text, regardless of context. Annotation was inconsistent.	Improve annotation quality using weak supervision with labelling functions or active learning with human-in-the-loop annotation. Incorporate methods to model contexts.
Swastika et al.	2019	Preliminary Study of Multi Convolution Neural Network-Based Model To Identify Pills Image Using Classification Rules	Indonesia	To develop a multi-CNN method based on the three main identifiers of a pill, namely color (white, yellow, peach and blue), shape and [sic] imprint (character printed on pill).	author-collected data	Pill image	22800	N/A	N/A	1200	Unspecified	Unspecified	1) Creation of BPMH	a) Obtaining pre-admission/medical visit medication list	Unspecified	Unspecified	II	4 colour classes, 4 shape classes, 15 imprint classes, 8 pill classes	CNN	N/A	shape, color, and imprint classification	LeNet, AlexNet	No	None	Unnamed	information acquisition	Pill image	user-generated image	image	pill image	N/A	pill colour (white, yellow, peach, blue), pill shape (classes unnamed), pill imprint (classes unnamed), pill identity	N/A	N/A	N/A	accuracy (pill ID)	0.9916	N/A	N/A	N/A	N/A	The authors developed a multi CNN based model to identify pill images based on three main identifiers, shape, color, and imprint. CNN using LeNet architecture outperforms AlexNet architecture.	None reported.	Apply model in android-based application to identify pill image obtained from camera.
Tao et al.	2017	Prescription extraction using CRFs and word embeddings.	United States	To present a system for automatic prescription extraction from unstructured discharge summaries.	i2b2 2009 dataset	Clinical note	145	5-fold cross validation	N/A	252	Unspecified	Unspecified	1) Creation of BPMH	a) Obtaining pre-admission/medical visit medication list	Unspecified	Unspecified	II	6 medication entities	Naïve Bayes, SVM, decision tree, CRF, k-means clustering	Multiple models compared	named entity recognition, relation extraction	N/A	No	GloVe	Unnamed	information acquisition	Clinical note	hospital EHR	free text	narrative medication mentions	N/A	medication entities (medication, dosage, mode, frequency, duration, reason)	N/A	N/A	N/A	F1 (NER)	0.864	N/A	N/A	N/A	N/A	CRFs outperform other methods (SVM, naïve Bayes, decision trees) on information extraction. The system performance improved after addition of word embeddings and post-processing rules.	System makes erroneous predictions when medication names are followed by information in brackets due to labelling of brackets as medication names. Errors also occurred when medication names were separated by prepositions or conjunctions. System has difficulty distinguishing terms that refer to groups of medications. System incorrectly classified some tokens due to misleading lexical context. Syst…	None reported.
Tao et al.	2018	FABLE: A Semi-Supervised Prescription Information Extraction System.	United States	To present a system for extracting prescription information from narrative discharge summaries. Given free-text narratives of discharge summaries, our objective is to identify medication names, along with their dosages, modes (routes), frequencies, durations, and reasons. We refer to these categories of information as medication entities. We then link these medication entities with their associat…	i2b2 2009 dataset	Clinical note	991	5-fold cross validation	N/A	251	Unspecified	Unspecified	1) Creation of BPMH	a) Obtaining pre-admission/medical visit medication list	Unspecified	Unspecified	II	6 medication entities	CRF	Composite system	named entity recognition, relation extraction	N/A	No	GloVe	FABLE	information acquisition	Clinical note	hospital EHR	free text	narrative medication mentions	N/A	medication entities (name, dosage, frequency, mode, duration, reason)	tabular information with medication entries	N/A	N/A	F1 (NER); F1 (E2E)	0.422-0.919; 0.878	N/A	N/A	N/A	N/A	The system showed significant improvement after grid search. In comparison to the fully-supervised baseline, as well as the semi-supervised models that used a fixed 0.95 or 0.90 threshold (as suggested by literature), the results from semi-supervised model that utilized conditional thresholds (last row) were significantly higher on medication entries and on all entity categories. The system also …	Model struggles to recognize entities that occur only once in the corpus and generic entities (e.g., "antibiotics"). System cannot distinguish between headings and generic entities.	None reported.
Tikk & Solt	2010	Improving textual medication extraction using combined conditional random fields and rule-based systems.	Hungary	To develop a relation extraction pipeline for extracting medication names and details of their administration from medical discharge summaries.	i2b2 2009 dataset	Clinical note	17 (human annotations); 1249 (rule-based annotations)	17-fold cross validation	N/A	251	Unspecified	Unspecified	1) Creation of BPMH	a) Obtaining pre-admission/medical visit medication list	Unspecified	Unspecified	II	6 medication entities	CRF	N/A	named entity recognition	N/A	Yes	N/A	Unnamed	information acquisition	Clinical note	hospital EHR	free text	narrative medication mentions	N/A	medication entities (name, dosage, mode, frequency, duration, reason)	N/A	N/A	N/A	F1 (E2E)	0.8152	precision (E2E)	0.9137	recall (E2E)	0.7359	Development of a context-aware hybrid pipeline for NER, filtering and RE using data from i2b2 2009. The CRF-based model with custom tokenization and domain feature sets showed better performance than other models evaluated, including rule-based and other CRF-based models.	Relatively poor performance for the duration and reason entities (least frequent in the dataset).	None reported.
Tsujimura et al.	2023	Contextualized medication event extraction with striding NER and multi-turn QA.	Japan	To develop a system for contextualized medication event extraction to automatically identify medication change events in clinical notes.	n2c2 2022 dataset	Clinical note	350	Holdout dataset	50	100	296	Diabetes patients	1) Creation of BPMH	a) Obtaining pre-admission/medical visit medication list	Unspecified	Unspecified	II	1 medication entity, 3 medication event classes, 5 context categories (7 action classes, 4 temporality classes, 4 certainty classes, 3 actor classes, 2 negation classes)	Transformer	N/A	named entity recognition, medication event classification, medication context classification	BERT	No	RoBERTa-large-PM-M3-Voc	Unnamed	information acquisition	Clinical note	hospital EHR	free text	narrative medication mentions	N/A	medication name, medication event type (disposition, no disposition, undetermined), event action (start, stop, increase, decrease, unique dose, other change, unknown), event temporality (past, present, future, unknown), event certainty (certain, hypothetical, conditional, unknown), event actor (physician, patient, unknown), event negation (negated, not negated)	N/A	N/A	N/A	F1 (NER); F1 (event classification); F1 (context classification); F1 (E2E)	0.9716; 0.8261; 0.7911; 0.6677	precision (NER); precision (event classification); precision (context classification); precision (E2E)	0.9627; 0.8147; 0.7887; 0.6608	recall (NER); recall (EC); recall (CC); recall (E2E)	0.9807; 0.8382; 0.7934; 0.6746	The authors built a medication event extraction system that consists of three models: the striding NER model for medication extraction and the span-based and the question answering (QA)-based models for event and context classification.	The BERT variant for the EC and CC models is pre-trained on non-QA-style text, which may have limited the performance of the QA model. Poor performance for the 'undetermined' class in the EC task.	Use other variants of BERT pre-trained on QA-style text. Study a more effective scheme for building the prompts automatically using all information in the annotation guideline.
Tu et al.	2024	Extraction of Medication and Temporal Relation from Clinical Text using Neural Language Models	United Kindgom	To evaluate the performances of deep learning (DL) and large language models (LLMs) in medication extraction and temporal relations classification.	i2b2 2009 dataset, i2b2 2012 dataset	Clinical note	393.4	Holdout dataset	84.3	84.3	Unspecified	Unspecified	1) Creation of BPMH	a) Obtaining pre-admission/medical visit medication list	Unspecified	Unspecified	II	6 medication entities, 3 temporal relation classes	CRF, RNN, CNN, Transformer	Composite system; Multiple models compared	named entity recognition, temporal relation classification	BERT-CNN, BiLSTM-CRF, CNN-BiLSTM	No	SparkNLP, GATE, cTAKES, MedSpaCy	Unnamed	information acquisition	Clinical note	hospital EHR	free text	narrative medication mentions	N/A	medication entities (medication, dosage, frequency, route, duration, reason), temporal relations (after, before, overlap)	N/A	N/A	N/A	F1 (NER); F1 (temporal relation classification)	0.7817; 0.6503	precision (NER); precision (RE)	0.7567; 0.7703	recall (NER); recall (RE)	0.7783; 0.6717	Development of a hybrid pipeline for medication extraction and (basic) temporal relationship classification from clinical notes. After applying rule-based post-processing, about 30% of the medications are correctly classified as in use using their pipeline. CNN-BiLSTM outperforms other models on NER, while BERT-CNN outperforms other models on temporal relation classification.	Limited computational resources hindered further fine-tuning and optimization. Directly extracting medication-date relations was not possibly due to how the data were annotated. Suboptimal performance of the rule-based post-processing.	Explore prompt-based engineering methods. Incorporate domain-specific pretrained models. Use data augmentation techniques. Incorporate more text features. Explore other learning structures.
Usuyama et al.	2020	ePillID Dataset: A Low-Shot Fine-Grained Benchmark for Pill Identification	United States	To introduce ePillID, the largest public benchmark on pill image recognition, composed of 13k images representing 8184 appearance classes (two sides for 4092 pill types)... We present our experimental setup and evaluation results of various baseline models on the benchmark.	NIH NLM Pill Image Recognition Challenge dataset, NIH Pillbox dataset	Pill image	12786.4	4-fold cross validation	N/A	745.6	N/A	N/A	1) Creation of BPMH	a) Obtaining pre-admission/medical visit medication list	Unspecified	Unspecified	II	4092 pill classes	CNN	N/A	calculated ordered list of pill types with confidence scores	ResNet, DenseNet, B-CNN	No	None	Unnamed	information acquisition	Pill image	user-generated image	image	pill image	N/A	ordered list of pill types with confidence scores	N/A	N/A	N/A	mean average precision (pill ID)	0.9576	Global average precision (pill ID)	0.812	N/A	N/A	Multi-head metric learning ResNet152 CBP with both sides input showed the best performance. Metric learning baselines outperformed plain classification baselines. CBP was more effective in capturing small differences in imprinted text.	Models misidentified pill in a case where lighting variations on shiny pill material were present. In another case, the models confused pills wil very similar appearance.	Integrate OCR models for pill recognition. Extend the benchmark further with more pill types and images
Vasilakes et al.	2023	Contextualized medication event extraction with levitated markers.	United Kingdom	To propose a new method for contextualized event extraction called Levitated Context Markers (LCMs)… As CMED includes the upstream tasks of Medication Detection (MD) and Event Extraction (EE), in addition to Context Classification (CC), we also develop models for these tasks and report their performance in the end-to-end setting.	n2c2 2022 dataset	Clinical note	350	Holdout dataset	50	100	296	Unspecified	1) Creation of BPMH	a) Obtaining pre-admission/medical visit medication list	Unspecified	Unspecified	II	1 medication entity, 3 medication event classes, 5 context categories (Action, Actor, Certainty, Negation, Temporality)	transformer	N/A	named entity recognition, medication event classification, medication context classification	BERT	Yes	ClinicalBERT, BioLM, SciSpaCy	Unnamed	information acquisition	Clinical note	hospital EHR	free text	narrative medication mentions	N/A	medication name, medication event type (disposition, no disposition, undetermined), event action (start, stop, increase, decrease, unique dose, other change, unknown), event temporality (past, present, future, unknown), event certainty (certain, hypothetical, conditional, unknown), event actor (physician, patient, unknown), event negation (negated, not negated)	N/A	N/A	N/A	F1 (NER); F1 (event); F1 (context); F1 (E2E)	0.744; 0.926; 0.495-0.793; 0.402-0.689	precision (NER); precision (event classification); precision (context classification); precision (E2E)	0.960; 0.926; 0.491-0.881; 0.392-0.751	recall (NER); recall (event classification); recall (context classification); recall (E2E)	0.965; 0.927; 0.500-0.744; 0.412-0.659	BioLM outperforms ClinicalBERT for medication detection. For event classification, max pooling with rule-based LCMs outperform attention pooling and window based levitated markers. For context classification, LCMs with windowed sparse attention pooling outperform baseline.	Performance on action, certainty, temporality drops on the test set due to poor performance on the "unknown" label. Macro average metrics are heavily impacted by a single incorrect prediction due to few test examples for a given label. Few examples and a wide variety of expressions may have impacted performance on negation label. Development and test sets for context classification were small. Ru…	Expand the size of training and evluation sets especially for less frequent labels. Develop a hybrid approach instead of rule-based levitated markers.
Wang et al.	2017	Pill Recognition Using Minimal Labeled Data	United States	To present a method to automatically identify a pill from a single image using Convolutional Neural Network (CNN).	NIH NLM Pill Image Recognition Challenge dataset, other publicly available dataset	Pill image	2000	Holdout dataset	1000	4000	N/A	N/A	1) Creation of BPMH	a) Obtaining pre-admission/medical visit medication list	Unspecified	Unspecified	II	1000 pill classes	CNN, k-means clustering	Composite system	colour and shape clustering, pill identification	GoogLeNet Inception	No	None	Unnamed	information acquisition	Pill image	user-generated image	image	pill image	N/A	pill identity	N/A	N/A	N/A	Top 1 accuracy (pill ID)	0.2286	mean average precision (pill ID)	0.328	N/A	N/A	The accuracy of GoogLeNet for identifying pills increases when combined with colour and shape models. Data augmentation (by simulating various lighting conditions, projective distortion, reducing image quality, changing scale position and rotation, and altering backgrounds) decision fusion may improve performance when training on minimal labeled data.	None reported.	Developing dynamic weights for mutliple CNN models, extending data augmentation techniques with a wider range of manipulations, pill segmentation to ignore the background for ROI, and development of a mobile app and web service for pill recognition.
Wei et al.	2019	A study of deep learning approaches for medication and adverse drug event extraction from clinical text.	United States	To present various approaches to the extraction of medications and associated adverse drug events (ADEs) from clinical documents.	n2c2 2018 dataset	Clinical note	303	5-fold cross validation	N/A	202	Unspecified	Unspecified	1) Creation of BPMH	a) Obtaining pre-admission/medical visit medication list	Unspecified	Unspecified	II	9 medication entities, 8 relations	RNN, CRF, CNN, SVM	Composite system; Multiple models compared	named entity recognition, relation extraction	BiLSTM-CRF, JOINT, CNN-RNN	No	N/A	Unnamed	information acquisition	Clinical note	hospital EHR	free text	narrative medication mentions	N/A	medication entities (medication, dosage, frequency, mode, duration, strength, form, reason, ADE), relations (drug-dosage, drug-frequency, drug-mode, drug-duration, drug-strength, drug-form, drug-reason, drug-ADE)	N/A	N/A	N/A	F1 (NER); F1 (RE); F1 (E2E)	0.9345; 0.9630; 0.8905	N/A	N/A	N/A	N/A	Comparison of deep learning vs traditional machine learning models for medication-related NER and RE, indicating superior performance for deep learning models. An ensemble model outperformed other models for NER, a joint-learning-based model outperformed other models on RE, and the CNN-RNN model outperformed other methods on the end-to-end task.	The majority of medical problems in the clinical texts were negative samples not labeled as ADE or reason. Some reasons/ADEs were not detected if they were not in the same sentence, as only sentence-level contexts were considered.	Use existing domain knowledge of drug indications and ADEs to reduce recognition errors by including them as features in ML models and as post-processing rules. Explore how to integrate exisitng medical data sets and knowledge bases into deep learning frameworks. Employ more recent deep learning models. Leverage exisitng corpora from similar tasks.
Wong et al.	2017	Development of fine-grained pill identification algorithm using deep convolutional network.	Malaysia	To develop groundwork for automatic pill identification and verification using Deep Convolutional Network (DCN) that surpasses the existing methods.	author-collected data, ImageNet	Pill image	4884	5 repeated random sub-sampling	400	N/A	Unspecified	Unspecified	1) Creation of BPMH	a) Obtaining pre-admission/medical visit medication list	Unspecified	Unspecified	II	400 medication classes	CNN, kNN, random forest	Multiple models compared	pill identification	similar to AlexNet	No	None	Unnamed	information acquisition	Pill image	user-generated image	image	pill image	image captured by mobile device	medication name ordered by probability	N/A	N/A	N/A	Top 1 mean accuracy	0.9535	N/A	N/A	N/A	N/A	The authors leverage deep convolutional networks for pill identification for pills captured under an unconstrained environment. The system outperforms other baseline models.	Accuracy rate is still rather low to allow unsupervised, fully automated pill ID. Training dataset only included 400 commonly used pills	Enlarge dataset and capture more photos from more angles and different lighting to improve performance. Improve the deep network with contemporary techniques, such as multi-task learning. Skip the saliency detection step by performing direct pill segmentation on the captured images.
Xu et al.	2018	UArizona at the MADE1.0 NLP Challenge.	United States	To propose a neural NER system for medical named entity recognition using both local and context features for each individual word and a simple but effective SVM-based pairwise relation classification system for identifying relations between medical entities and attributes.	MADE 1.0 2018 dataset	Clinical note	876	5-fold cross validation	N/A	213	21	Cancer patients	1) Creation of BPMH	a) Obtaining pre-admission/medical visit medication list	Unspecified	Unspecified	II	9 medication entities, 7 relations	RNN, CRF, SVM	Composite system	named entity recognition, relation extraction	BiLSTM	Yes	None	Unnamed	information acquisition	Clinical note	hospital EHR	free text	narrative medication mentions	N/A	medication entities (name, indication, frequency, severity, dose, duration, route, ADE, SSLIF), relations (ADE-name, SSD-severity, name-route, name-dosage, name-duration, name-frequency, indication-name)	N/A	N/A	N/A	F1 (NER); F1 (RE); F1 (E2E)	0.8156; 0.8318; 0.5985	precision (NER)	0.8273	recall (NER)	0.8042	This authors create a neural NER system for medical named entity recognition using both local and context features for each individual word, as well as a SVM-based pairwise relation classification system for identifying relations between medical entities and attributes. System is among the top three teams for task 2 and 3 of the MADE 1.0 challenge.	This study does not use any external resources except the pre-trained word embedding in the system; however, using existing knowledge resources, such as SNOMED-CT, could make the system more robust and accurate on the ADEs task. System performance is much lower for ADE and indication, possibly because there were fewer medical symptom entities in the dataset and they were much more diverse.	Use existing knowledge resources, such as SNOMED-CT, to increase robustness and accuracy on this ADEs task. Use neural models for the RE task. Implement a joint model to extract both entities and relations simultaneously.
Yang et al.	2019	MADEx: A System for Detecting Medications, Adverse Drug Events, and Their Relations from Clinical Notes.	United States	To present a machine learning-based clinical NLP system - MADEx for detecting medications, ADEs and their relations from clinical notes.	MADE 1.0 2018 dataset	Clinical note	776	Holdout dataset	100	213	21	Cancer patients	1) Creation of BPMH	a) Obtaining pre-admission/medical visit medication list	Unspecified	Unspecified	II	9 medication entities, 7 relations	RNN, CRF, SVM, RF	Composite system; Multiple models compared	named entity recognition, relation extraction	LSTM-CRF	Yes	None	MADEx	information acquisition	Clinical note	hospital EHR	free text	narrative medication mentions	N/A	medication entities (drug, indication, frequency, severity, dose, duration, route, ADE, SSLIF) and relations (drug-ADE, drug-dose, drug-frequency, drug-route, drug-indication, severity-SSLIF/ADE/indication)	N/A	N/A	N/A	F1 (NER); F1 (RE); F1 (E2E)	0.8233; 0.8466; 0.6125	precision (NER); precision (RE); precision (E2E)	0.8149; 0.8491; 0.5758	recall (NER); recall (RE); recall (E2E)	0.8318; 0.8441; 0.6542	For the NER task, LSTM-CRFs outperformed a baseline CRF. For RE, SVM outperformed RF in the test set. The RNN-2+SVM pipeline achieved best performance in the integrated task. According to the official evaluation results from organizers, the system developed in this paper achieved a top three best performance among 10 participating teams and 23 submitted runs in the NER task of MADE1.0 open challe…	Low precision for indication and ADE. For cross-sentence relations, MADEx only considered relations within two consecutive sentences. The authors also tried to include the relations across >2 sentences, however, it brought more noises to the training set and caused a serious imbalance issue. Some false negatives were caused by boundary mismatching or misclassification of semantic types, which may…	To improve the performance of detecting ADE and Indication concepts, the authors plan to develop new methods to integrate medical knowledge with corpus-based word embeddings to help distinguish between the two categories. The authors also plan to design post-processing rules to improve the NER module on detecting complex entities. The new methods to integrate medical knowledge with corpus-based w…
Yang et al.	2020	Identifying relations of medications with adverse drug events using recurrent convolutional neural networks and gradient boosting	United States	To develop a natural language processing system that identifies relations of medications with adverse drug events from clinical narratives.	n2c2 2018 dataset	Clinical note	303	N/A	N/A	202	Unspecified	Unspecified	1) Creation of BPMH	a) Obtaining pre-admission/medical visit medication list	Unspecified	Unspecified	II	9 medication entities, 8 relations	RNN, CRF, CNN, SVM, random forest, Boosting algorithm	Composite system; Multiple models compared	named entity recognition, relation extraction	RCNN, BiLSTM-CRF	Yes	word2vec, fastText	Unnamed	information acquisition	Clinical note	hospital EHR	free text	narrative medication mentions	N/A	medication entities (medication, dosage, frequency, mode, duration, strength, form, reason, ADE), relations (drug-dosage, drug-frequency, drug-mode, drug-duration, drug-strength, drug-form, drug-reason, drug-ADE)	N/A	N/A	N/A	F1 (NER); F1 (RE); F1 (E2E)	0.8849; 0.9635; 0.8151	precision (NER); precision (RE); precision (E2E)	0.9016; 0.9730; 0.8504	recall (NER); recall (RE); recall (E2E)	0.8593; 0.9541; 0.7827	The authors proposed a new RCNN-based NER method. RCNN-KB outperforms LSTM-CRF in concept extraction. GB-4 outperforms SVM and RF for relation extraction. LSTM-CRF+SVM achieved second best end-to-end performance in the challenge.	Reason and ADE scores are lower due to imbalanced distribution in data. Dataset had annotation errors. System had trouble distinguishing between ADE and reason.	None reported.
Yazdani et al.	2023	Efficient Joint Learning for Clinical Named Entity Recognition and Relation Extraction Using Fourier Networks: A Use Case in Adverse Drug Events	Switzerland	To propose an efficient end-to-end model, the Joint-NERRE-Fourier (JNRF), to jointly learn the tasks of named entity recognition and relation extraction for documents of variable length.	n2c2 2018 dataset	Clinical note	242	Holdout dataset	61	202	Unspecified	Unspecified	1) Creation of BPMH	a) Obtaining pre-admission/medical visit medication list	Unspecified	Unspecified	II	9 medication entities, 8 relation types	Transformer	N/A	named entity recognition, relation extraction	FNet, BERT	No	BioClinicalBERT-base	Unnamed	information acquisition	Clinical note	hospital EHR	free text	narrative medication mentions	N/A	medication entities (drug, strength, form, dosage, frequency, route, duration, reason, ADE), and relations (strength-drug, form-drug, dosage-drug, frequency-drug, route-drug, duration-drug, reason-drug, ADE-drug)	N/A	N/A	N/A	F1 (NER); F1 (E2E)	0.8867; 0.8043	precision (NER); precision (E2E)	0.9295; 0.9097	recall (NER); recall (E2E)	0.8476; 0.7208	Document-document training and testing shows the best performance. JNRF outperforms BERT while being less complex, takes less time to train, and is less computationally demanding. JNRF achieves consistent performance regardless of length of input sequence (i.e. document size).	Lowest performance on ADE and reason entities, presumably due to confusion between these entities (they are semantically similar) and have a small number of instances in training set.	None reported.
Yu et al.	2015	Accurate system for automatic pill recognition using imprint information	China	To develop an automatic pill recognition system based on shape, colour and imprint information.	author-collected data	Pill image	Unclear	Unspecified	Unspecified	12500	N/A	N/A	1) Creation of BPMH	a) Obtaining pre-admission/medical visit medication list	Unspecified	Unspecified	II	2500 pill classes	kNN	N/A	pill identification	N/A	Yes	N/A	Unnamed	information acquisition	Pill image	user-generated image	image	pill image	N/A	pill identity	N/A	N/A	N/A	Top 1 accuracy (pill ID)	0.9046	N/A	N/A	N/A	N/A	Development of a largely rule-based system that uses pill colour, shape, and imprint information (extracted using rule-based/handcrafted features) for pill classification. The proposed method outperformed other methods tested.	None reported.	Improve algorithm speed. Improve imprint extraction, especially when pill images are poor quality.
Zeng et al.	2017	MobileDeepPill: A Small-Footprint Mobile Deep Learning System for Recognizing Unconstrained Pill Images	United States	To present the design, implementation, and evaluation of MobileDeepPill, a small-footprint mobile deep learning system for recognizing unconstrained pill images.	NIH NLM Pill Image Recognition Challenge dataset	Pill image	7000	5-fold cross validation	N/A	N/A	N/A	N/A	1) Creation of BPMH	a) Obtaining pre-admission/medical visit medication list	Unspecified	Unspecified	II	1000 pill classes	SVM, CNN	Composite system	pill localization, feature extraction (colour, shape, and imprint)	AlexNet	No	N/A	MobileDeepPill	information acquisition	Pill image	user-generated image	image	pill image	user takes image with smartphone	ranked list of reference images	Unclear	N/A	N/A	mean average precision (one-side pill recognition); mean average precision (two-side pill recognition)	0.382; 0.837	Top 1 Accuracy (one-side pill recognition); Top 1 accuracy (two-side pill recognition)	0.531; 0.741	N/A	N/A	Development of mobile system for pill recognition, leveraging knowledge distillation to reduce memory requirements to support low-power, near real-time pill image recognition using smartphones without cloud offloading. The authors placed first in the NIH NLM Pill Image Recognition Challenge.	MobileDeepPill cannot handle multi-pill images.	Develop algorithms for multi-pill recognition.

## Sheet: Key
Section	Variable	Definition	Response Options/Format
Article Information	Authors	Authors of the article.	Format: Lastname et al. (multiple authors); Lastname1 & Lastname2 (2 authors)
	Year	Year of publication	e.g., 2020
	Title	Article title.	Format: Direct copy/paste.
	Country	Country of first author.	e.g., United States
Objectives	Objectives	Brief description of study objectives. This may come from the Abstract or Introduction/Methods based on whichever you think is more clear.	Format: Direct copy/paste in quotations.
Sample characteristics	Data selection	Where did the authors select the data used for the study? If the data came from an existing, publicly-available dataset, report this. Otherwise, report "author collected data".	Options: e.g., i2b2 2009 dataset, MIMIC-III, author-collected data, etc.
	Sampling unit	What was sampled in the paper?	Options: image, patient, conversation transcript, clinical note
	Training set size	Size of training set. (Note: If the authors do not provide this information and instead reference another article, obtain the information from that article and add a comment)	Format: Numerical
	Validation set size	Size of validation set. (Note: Report when available. If not mentioned, input N/A)
	Evaluation set size	Size of evaluation set, also known as the test set. (See note above)	Format: Numerical
	Number of patients	How many participants were included in the study? (For papers involving patient-level data only)	Format: Numerical
	Demographic characteristics	What are the demographic characteristics (e.g., age, gender, diagnosis) of the included participants? (For papers which involving patient-level data only)	Format: Free text or unspecified or N/A
Intended use case	MedRec task	MedRec task facilitated by tool.	Options: 1) Creation of a BPMH; 2) Identification of discrepancies; 3) Resolution of discrepancies; 1 and 2; 2 and 3; all
	MedRec subtask	MedRec subtask faciliated by tool.	Options: e.g., 1a) Obtaining pre-admission/medical visit medication list; 1b) Verifying accuracy of medication information; 2a) Compiling multiple medication lists; 2b) Identification of common medications between lists; 2c) Identification of discrepant medications between lists; 3a) Resolution; 3b) Generation of the final medication list, etc.
	Intended clinical setting	Intended clinical setting. (Note: This is the setting explicitly targeted by the authors, not a potential/suggested setting. Will usually be found in the objective if mentioned at all.)	Options: e.g., unspecified, primary care, emergency department, long term care, outpatient clinic
	Intended user group	Intended user group. (See note above)	Options: e.g., unspecified, nurses, pharmacists, pharmacist technician, physicians
Implementation stage	Implementation stage	Stage of implementation based on SALIENT framework.	Options: II - Retrospective study; III - Shadow/silent study; IV - Small trial/pilot; V - Large trial/RCT
AI model	Number of classes	Number of classes extracted.	e.g., 45 medication classes, 5 medication change status classes, 6 entity types, 7 relation types, etc.
	ML method	What AI/ML method is used? (Note: If multiple, separate by a comma.)	e.g., Support vector machine, transformer, convolutional neural network, etc.
	If multiple methods	Elaborate on why multiple methods are listed in the previous column (e.g., were there multiple models combined in one system? Were the authors comparing multiple models?)	Options: Composite system, multiple models compared, not applicable
	Function of model	What do the model(s) do within the system? (Note: If multiple, separate by a comma in the same order listed in "ML method" column.)	e.g., identify sections of EHR, identify medication relations, identify pill colour, etc. (Separate by commas)
	Model architecture	Name of the underlying structure of the model.	e.g., BERT, LSTM, ResNet, YOLO, etc.
	Hybrid system?	Does this model use a combination of ML and rule-based methods?	Options: Yes/No
	Existing off-the-shelf tools/pre-trained models used by authors	Name any existing off-the-shelf models or tools that the authors used, if any.	e.g., cTAKES, MedEx, SecTag, BlueBERT, Bio+Clinical BERT, etc. or N/A
	Name of product/tool developed by authors	Name that the authors gave the model they developed in the paper, if any.	e.g., PGPNet or N/A
	Stage of information processing	Stage of human information processing based on Parasuraman et al. (2000). (Note: This will usually correlate 1:1 with the MedRec task)	Options: information acquisition, information analysis, decision selection, action implementation
Data pipeline	Data source	Where does the data used by the model originate?	Options: primary care EHR, hospital EHR, secondary/tertiary care EHR, user-generated image, conversation transcript, pharmacy records.
	Data type	How is the data formatted?	Options: free text, image, structured text.
	Data content	What does the data consist of?	Options: pill image, medication package image, blister package image, structured medication list, patient-provider conversation, handwritten prescription image, printed prescription image, narrative medication mentions.
	Data input method	How is data collected by the system?	Format: Free text (e.g., "user takes image with smartphone") or N/A
	Data output	What is the model output (i.e., what does the model predict)?	e.g., medication change status, medication list, medication name, etc.
Human–computer interface and clinical workflow	Presentation of output	How is the tool’s output presented to users (e.g., alert or pop-up)?	Format: Free text (e.g., "user receives notification on screen") or N/A
	Output interpretation	How do end-users interpret or use the output?	Format: Free text (e.g., "user decides whether to retain or remove medication") or N/A
	Integration	How does the tool integrate with existing systems used in clinical workflows?	Format: Free text (e.g., "integrated with Epic EHR system") or N/A
Evaluation	Primary evaluation metric	What is the primary evaluation metric?	e.g., F1
	Primary evaluation result	What was the resulting value?	Format: Numerical (Note: If percentage, convert to decimal)
	Secondary evaluation metric 1	What were the secondary evaluation metrics?	e.g., precision
	Secondary evaluation result 1	What was the resulting value?	Format: Numerical (Note: If percentage, convert to decimal)
	Secondary evaluation metric 2	What were the secondary evaluation metrics?	e.g., recall
	Secondary evaluation result 2	What was the resulting value?	Format: Numerical (Note: If percentage, convert to decimal)
Discussion & Conclusions	Key contributions	Briefly describe your interpretation of the key contributions of the paper, including any key findings	Format: Free text; paraphrased; one sentence per key finding.
	Author-reported limitations	Note any limitations described by the authors.	Format: Free text; paraphrased; one sentence per limitation.
	Author-reported future directions	Note any future directions described byt the authors.	Format: Free text; paraphrased; one sentence per future direction.

## Sheet: maria praveen
Reviewer	Authors	Year	Title	Country	Objectives	Data selection	Sampling unit	Training set size	Validation method	Validation set size	Evaluation set size	Number of patients	Demographic characteristics	MedRec task	MedRec subtask	Intended clinical setting	Intended user group	Implementation stage	Number of classes	ML method	If multiple methods	Function of model	Model architecture	Hybrid system?	Existing off-the-shelf tools or pre-trained models used by authors	Name of product/tool developed by authors	Stage of information processing	Model input	Data source	Data type	Data content	Data input method	Data output	Presentation of output	Output interpretation	Integration	Primary evaluation metric	Primary evaluation result	Secondary evaluation metric 1	Secondary evaluation result 1	Secondary evaluation metric 2	Secondary evaluation result 2	Key contributions	Author-reported limitations	Author-reported future directions
Praveen	Ashraf A.R. and Somogyi-Vegh A. and Merczel S. and Gyimesi N. and Fittler A.	2024	Leveraging code-free deep learning for pill recognition in clinical settings: A multicenter, real-world study of performance across multiple platforms	Hungary	In this study, we sought to address this gap in existing literature by investigating whether CFDL is a viable approach for developing pill recognition models using a custom dataset, followed by a thorough evaluation of the model across various deployment scenarios, and in multicenter clinical settings.	Author-collected data	Pill images	26880		1440	1440	N/A	N/A	1) Creation of BPMH	a) Obtaining pre-admission/medical visit medication list	Unspecified	Unspecified	II	4 pill properties, 30 pills types	CNN	not applicable	Identify medication	YOLO	No	N/A	Unnamed	information acquisition		image dataset	pill image specifically imprint	images of pill	Unspecified	medication entities	N/A	N/A	N/A	F1 score External testing in clinical settings all hospitals combined	0.7576	Precision External testing in clinical settings all hospitals combined	0.831	Recall External testing in clinical settings all hospitals combined	0.7139	Our study demonstrates the feasibility of developing a functional and cost-effective AI-powered pill recognition system with a CFDL-based approach using Microsoft Azure Custom Vision and offers a unique insight into its performance under different conditions while highlighting the challenges associated with deploying such systems in real-world settings.	n/a	Future studies are required to explore potential optimization and image pre-processing techniques to minimize device dependency and to improve offline model's performance on handheld devices. In addition, future research should also include a comparative analysis with traditional code-based models, to better understand the advantages and limitations of each approach in various contexts. Research …
Maria	Ashraf et al.	2024	Leveraging code-free deep learning for pill recognition in clinical settings: A multicenter, real-world study of performance across multiple platforms	Hungary	"Our study addresses the gap in the existing literature by thoroughly examining real-world applicability of CFDL models trained using a custom-built pill image dataset, provides performance metrics of such a model in different deployment scenarios, and when used in three different clinical centers. Furthermore, we highlight challenges and propose solutions to achieve optimal performance on smartp…	author-collected data	pill image	26880	Holdout dataset	1440	1440	N/A	N/A	1) Creation of a BPMH	a) Obtaining pre-admission/medical visit medication list	hospital	clinical pharmacists	III	30 pill classes	CNN	N/A	pill recognition	YOLO	No	Microsoft Azure Custom Vision	Unnamed	information acquisition	pill image	user-generated image	image	pill image	user takes image with smartphone app	pill identity with confidence level	bounding box around pill in image with medication name, dosage, visual description, and confidence level	user can use identity of pill for clinical tasks	N/A	F1	0.7576	precision	0.831	recall	0.7139	Results demonstrate the feasibility of code free learning platforms to create funcitonal and cost-effective pill recognition systems. Model was assessed in real-world clinical settings (hospitals). Authos sought to achieve a higher degree of similarity between images by instructing users to place the pill on a specific background.	Performance metrics are device-dependent, which may contribute to lower performance in real-world clinical settings. System was not well calibrated, which may contribute to inaccurate confidence predictions. Model performance is slightly decreased on grayscale images. Hardware and software difference between deployment environments (e.g., online API vs. Android app) may have decreased performance…	Provide hands-on on training for healthcare staff to improve performance in real-world setting. Train pill detection models to better utilize other features (shape, texture, etc.) in varying lighting conditions where colour information may not be available. Using a wide range of devices to capture training images to improve model generaization. Future research should aim to determine the optimal …
Praveen	Chen A. and Yu Z. and Yang X. and Guo Y. and Bian J. and Wu Y.	2023	Contextualized medication information extraction using Transformer-based deep learning architectures	United States	To develop a natural language processing (NLP) system to extract medications and contextual information that help understand drug changes. This project is part of the 2022 n2c2 challenge.	2022 n2c2 challenge which used CMED (Contextualized Medication Event Dataset).	clinical notes	350		50	100	296	N/A	1) Creation of BPMH	a) Obtaining pre-admission/medical visit medication list	Unspecified	Unspecified	II	7 tasks	Transformers	multiple transformer models compared	Identify medication entities, events and contexts	BERT	No	N/A	Unnamed	information acquisition		hospital EHR	free text	narrative medication mentions	Unspecified	medication entities, events and contexts	N/A	N/A	N/A	Macro F1 score GatorTronS medication extraction ; Strict F1 score GatorTron even classification; Overall Accuracy GatorTron context classification	0.9672; 0.8726; 0.9126	Macro Precision GatorTronS medication extraction ; Precision GatorTron event classification	0.9720; 0.8782	Recall GatorTronS medication extraction; Recall GatorTron event classification	0.9624; 0.8671	Our findings support the potential utility of synthetic text generation from generative clinical LLMs such as GatorTronGPT to fill the gap in accessing large-scale clinical text and sharing clinical NLP models.	Our systems did not handle well instances with contradicting labels for one medication when the labels in the five dimensions of context are not mutually exclusive.	Future studies should examine synthetic text generation of generative LLMs for other NLP applications.
Maria	Chen et al.	2023	Contextualized medication information extraction using Transformer-based deep learning architectures	United States	"To develop a natural language processing (NLP) system to extract medications and contextual information that help understand drug changes."	n2c2 2022 dataset	clinical note	350	Holdout dataset	50	100	296	Unspecified	1) Creation of a BPMH	a) Obtaining pre-admission/medical visit medication list	Unspecified	Unspecified	II	1 medication entity, 3 medication event classes, 5 context classes	Transformer	N/A	NER, RE	BERT	No	RoBERTa, ALBERT, RoBERTa_MIMIC, ALBERT_MIMIC, GatorTron, GaterTronS	Unnamed	information acquisition	clinical note	hospital EHR	free text	narrative medication mentions	N/A	medication entity (name), medication event class (disposition, no disposition, undetermined), context class (action, actor, certainty, negation, temporality)	N/A	N/A	N/A	overall accuracy	0.6178	F1 (medication); F1 (event)	0.9828; 0.9379	accuracy (context)	0.9126	GatorTron achieved the best micro F1 on medication extract and event classification. GatorTron achieved best accuracy on context classification and on end-to-end task. Systems showed 3rd best performance on task 1 and 2nd best performance on atsk to at n2c2 2022 competition.	For event classification, all models had lower scores for the undetermined category due to unbalanced data distribution. Systems did not handle well instances where multiple context labels applied to a single medication. End-to-end system achieved much lower performance accuracy indicating that extracting comprehensive medication information with multiple dimensions is still a challenge.	Future studies should explore algorithms that could alleviate unbalanced distribution of samples and improve performance of extracting multi-dimensional contextual information to understand drug changes. Future studies should examine synthetic text generation of generative LLMs for other NLP applications.
Maria	Dandala et al.	2019	Adverse Drug Events Detection in Clinical Notes by Jointly Modeling Entities and Relations Using Neural Networks.	United States	" In this study, we used BiLSTM with Attention mechanism for classifying ADE (and other) relations in clinical narratives"	MADE 1.0 2018 dataset	clinical note	790	Holdout dataset	86	213	21	cancer patients	1) Creation of a BPMH	a) Obtaining pre-admission/medical visit medication list	Unspecified	Unspecified	II	9 medication entities, 7 relations	RNN, CRF	Composite system	NER, RE	BiLSTM-CRF, BiLSTM-Attention	No	None	Unnamed	information acquisition	clinical note	hospital EHR	free text	narrative medication mentions	N/A	medication entities (drug, indication, frequency, severity, dose, duration, route, ADE, SSLIF) and relations (severity, route, reason, dosage, duration, frequency, adverse)	N/A	N/A	N/A	F1 (NER); F1 (RC); F1 (RE)	0.834; 0.872; 0.662	precision (NER); precision (RC); precision (RE)	0.846; 0.888; 0.696	recall (NER); recall (RC); recall (RE)	0.822; 0.855; 0.632	System was the best performing at the MADE challenge in the integrated task. Joint modeling and external resources improved performance by nearly 4%.	Errors occurred due to rare/ambiguous abbreviations or combination abbreviations. System also misclassified ambiguous terms and failed to identify mispelled terms. System misclassified in cases were coordinating conjuctions were used (e.g., or).	Joint inference for simultaneous concept and relation extraction. Handling nested concepts with more advanced neural layered models for nested NER. Incorporating external knowledge in concept and relation extraction (e.g., embeddings from knowledge bases). N-ary relation extraction using graph LSTMs. Use of EHR-adapted dependency parsers.
Praveen	Dandala, Bharath; Joopudi, Venkata; Devarakonda, Murthy V.	2019	Adverse Drug Events Detection in Clinical Notes by Jointly Modeling Entities and Relations Using Neural Networks.	United States	Therefore, we studied the use of BiLSTM-CRF for recognizing medical entities, formally known as named entity recognition (NER), related to ADEs in clinical narratives.	2018 Medication and Adverse Drug Event (MADE) 1.0 challenge.	clinical notes	876		86 clinical notes of the training dataset were used as the development set for model tuning.	213	21	Cancer patient	1) Creation of BPMH	a) Obtaining pre-admission/medical visit medication list	Unspecified	Unspecified	II	9 entities, 7 relations	RNN, CRF	Composite system	Identify medication entities, ADEs, and relations	BiLSTM-CRF	No	N/A	Unnamed	information acquisition		hospital EHR	free text	narrative medication mentions	Unspecified	medication entities, ADEs, and relations	N/A	N/A	N/A	Mean F measure for joint + external resources concept extraction; Mean F measure for joint + external resources relation classification; Mean F measure for joint + external resources relation extraction	0.834; 0.872; 0.662	Mean precision for joint + external resources concept extraction; Mean precision for joint + external resources relation classification; Mean precision for joint + external resources relation extraction	0.846; 0.888; 0.696	Mean recall for joint + external resources concept extraction; Mean recall for joint + external resources relation classification; Mean recall for joint + external resources relation extraction	0.822; 0.855; 0.632	We have reported our experience and results using stateof-the-art deep-learning neural networks for identifying entities and relations relevant to ADEs.	n/a	Joint inference for concept and relation extraction tasks To overcome the error proportion problem in pipeline approaches for concept and relation extraction, we propose to explore joint inference models, which can make predictions for both tasks simultaneously. • Representation Handling nested concepts (about 1% in this dataset), where span of one or more concepts overlaps with each other, with …
Maria	Doan & Xu	2010	Recognizing Medication related Entities in Hospital Discharge Summaries using Support Vector Machine	United States	"In this study, we developed an SVM-based NER system for recognizing medication related entities... We systematically investigated the effects of typical local contextual features that have been reported in many biomedical NER studies"	i2b2 2009 dataset	clinical note	268	10-fold cross validation	N/A	N/A	Unspecified	Unspecified	1) Creation of a BPMH	a) Obtaining pre-admission/medical visit medication list	Unspecified	Unspecified	II	6 medication entities	SVM	N/A	NER	N/A	Yes	MedEx (note: rule based)	Unnamed	information acquisition	clinical note	hospital EHR (discharge summary)	free text	narrative medication mentions	N/A	medication entities (medication, dosage, mode, frequency, duration, reason)	N/A	N/A	N/A	F1	0.9005	precision	0.932	recall	0.8712	SVM-based system showed best performance when all feature sets were used (words, history, morphology, part-of-speech tagging, orthographies, semantic tags from customized MedEx). Semantic tagging contributed highly to perfomance increase, indicating that knowledge bases in the biomedical domain are crucial to biomedical NER. Previous history features and morphologic features also contributed subs…	Duration and reason had low F scores because they do not have well-formed patterns and few knowledge bases for these exist.	Work on relation extraction. Evaluate and compare the performance of other algorithms such as CRF and ME on NER.
Praveen	Doan, Son; Xu, Hua	2016	COLING (Posters) - Recognizing Medication related Entities in Hospital Discharge Summaries using Support Vector Machine	United States	In this study, we developed a Support Vector Machine (SVM) based method to recognize medication related entities.	2009 i2b2 NLP challenge	discharge summaries	17		N/A	251	N/A	N/A	1) Creation of BPMH	a) Obtaining pre-admission/medical visit medication list	Unspecified	Unspecified	II	6 entities	SVM	not applicable	Identify medication entities	N/A	Yes	MedEx	Unnamed	information acquisition		hospital EHR	free text	narrative medication mentions	Unspecified	medication entities	N/A	N/A	N/A	Overall F score	0.9005	Overall Precision	0.932	Overall Recall	0.8712	In this study, we developed an SVM-based NER system for medication related entities.	This study only focused on the first step of the i2b2 medication extraction challenge – NER.	Our next plan is to work on the second step of determining relations between medication names and other entities, thus allowing us to compare our results with those reported in the i2b2 challenge. In addition, we will also evaluate and compare the performance of other ML algorithms such as CRF and ME on the same NER task.
Maria	Iglesias et al.	2009	Tracking medication information across medical records.	United States	"This work examines the problem of tracking a given medication over the course of the patient_x0014_s medical history, thereby reconstructing an accurate picture of what drugs (and at what dosages) the patient was on at any given time."	author-collected data	clinical note	923	11-fold cross validation	N/A	N/A	11	Unspecified	1) Creation of a BPMH	a) Obtaining pre-admission/medical visit medication list	Unspecified	Unspecified	II	2 drug state classes	SVM	N/A	drug state classification	N/A	Yes	None	Unnamed	information acquisition	clinical note	hospital EHR	free text	narrative medication mentions	N/A	Medication status class (on/off)	medication timeline in a web-based graphical interface, where a dark cell means that a drug is "on"	N/A	N/A	precision	0.8777	recall	0.8758	false positive rate	0.2871	Promising precision and recall values (~87%) as results above 80% are rarely reported in the literature.	Some medications were missed if missing in database (e.g., experiemental drugs not in FDA list) or if the name was mispelled. Dosages and frequencies were missed due to assumption that they would be in the same sentence as the drug mention. Only 11 patients' notes were used from the same hospital, introducing bias.	Enlarge dataset to include more patients and settings. Use ML approaches to extract free text data. Combine drug state classifier with SOTA dosage and frequency extraction tools and integrated with timeline visualization.
Praveen	Iglesias, Juan Eugenio and Rocks, Krupa and Jahanshad, Neda and Frias-Martinez, Enrique and Andrada, Lewellyn P and Bui, Alex A T	2009	Tracking medication information across medical records.	United States	This paper describes work in progress towards tracking medications and their dosages through the course of a patient’s medical history.	Author-collected data	clinical documents	couldnt find this		couldnt find this	couldnt find this	11	N/A	1) Creation of BPMH	a) Obtaining pre-admission/medical visit medication list	Unspecified	Unspecified	II	couldnt find this	couldnt find this	couldnt find this	Identify medication entities	N/A	Yes	N/A	Unnamed	information acquisition		hospital EHR	free text	narrative medication mentions	Unspecified	medication entities	N/A	N/A	N/A	Precision	0.8777	Recall	0.8758	n/a	n/a	A first step into the problem of tracking drugs along a patient’s medical record has been taken in this paper. The problem is a very difficult task due to the enormous complexity of free-text and language nuances.	In this study the dosage and frequency extraction was not perfect, particularly because of the simplifying assumption that drug dosages would be in the same sentence as the drug name	Future work must first be directed towards enlarging the database of annotations.
Maria	Itagi et al.	2020	Medicine strip identification using 2-d cepstral feature extraction and multiclass classification methods	India	"This paper proposes a method for identification of medicine strips by 2-D cepstral analysis of their images followed by performing classification that has been done using the K-Nearest Neighbor (KNN), Support Vector Machine (SVM) and Logistic Regression (LR) Classifiers."	author-collected data	blister package image	Unclear	Unclear	Unclear	Unclear	N/A	N/A	1) Creation of a BPMH	a) Obtaining pre-admission/medical visit medication list	Unspecified	Unspecified	II	Unclear	kNN, SVM, logistic regression	Multiple models compared	image classification	N/A	Yes	None	Unnamed	information acquisition	blister package image	user-generated image	image	blister package image	N/A	medication identity	N/A	N/A	N/A	accuracy	0.9982					the 2-D cepstral feature extraction procedure gave the best result, with an accuracy of 99.82% when coupled with the KNN classifier. Accuracy is proportional to the size of training data	None reported.	None reported.
Praveen	Itagi, Anirudh and Sil, Ritam and Mohapatra, Saurav and Rout, Subham and Bharath, K.P. and Karthik, R. and Muthu, Rajesh Kumar	2020	Medicine strip identification using 2-d cepstral feature extraction and multiclass classification methods	India	This paper proposes a method for identification of medicine strips by 2-D cepstral analysis of their images followed by performing classification that has been done using the K-Nearest Neighbor (KNN), Support Vector Machine (SVM) and Logistic Regression (LR) Classifiers.	Author-collected data	medicine strip images	416		N/A	104	N/A	N/A	1) Creation of BPMH	a) Obtaining pre-admission/medical visit medication list	Unspecified	Unspecified	II	couldnt find this	k-nearest neighbors, SVM, LR	Compared models	Identify medication entities	N/A	No	N/A	Unnamed	information acquisition		user-generated image		images of medicine strips	Image	medication entities	N/A	N/A	N/A	K-NN 2-D cepstrum accuracy; K-NN 2-D CGPF accuracy	0.9982;0.9565	SVM 2-D cepstrum accuracy; SVM 2-D CGPF accuracy	0.99734; 0.9456	LR 2-D cepstrum accuracy; LR 2-D CGPF accuracy	0.89786; 0.8261	This work proposes two image classification algorithms and discusses a third procedure. The results of all three are exceedingly viable for real time implementation.	n/a	n/a
Maria	Jagannathan et al.	2009	Assessment of commercial NLP engines for medication information extraction from dictated clinical notes.	United States	"We assessed the current state of commercial natural language processing (NLP) engines for their ability to extract medication information from textual clinical documents."	author-collected data	clinical note	Multiple systems; training data not mentioned in article	N/A	N/A	2000	Unspecified	Unspecified	1) Creation of a BPMH	a) Obtaining pre-admission/medical visit medication list	Unspecified	Unspecified	II	4 medication entities	Unspecified ("statistical approach", "hybrid approach")	Multiple models compared	NER	N/A	Yes	Language and Computing, Coderyte, LingoLogics, Artificial Medical Intelligence (AMI)	Did not develop a tool	information acquisition	clinical note	hospital EHR; clinic EHR	free text	narrative medication mentions	N/A	medication entities (name, form, route, frequency)	N/A	N/A	N/A	F1 (medication name); F1 (strength); F1 (route)	0.982; 0.899; 0.916	precision (medication name); precision (strength); precision (route)	0.983; 0.884; 0.861	recall (name); recall (strength); recall (route)	0.982; 0.913; 0.978	Automated comparison standard consisting of combined outputs from 4 commercial system achieved F1 > 95 for all entities (name, strength, route) except frequency. Vendor 1 scored highest. All vendors performed better on discharge simmaries than clinic notes. Authors conclude that commercial NLP engines cannot be relied upon for populating current medication lists but provide a good foundation for …	Recall for medication name was lower due to missing context. Automated comparison standard may include false positives (e.g., past medication or allergies to medication mentions may have been included). Medication dictionaries, lack of medication context, lack of recognition of dosage change instructions, and poor recognition of concentration strengths contributed to errors. Most systems did not …	More robust medication dictionary, more sophisticated representation of medications (e.g., dosage, frequency, or routes that are more complex such as tapered dosages, conditional use of medications, etc.), algorithms for identifying contextual information (e.g., whether the medication is being actively taken by the patient).
Praveen	Jagannathan, V and Mullett, Charles J and Arbogast, James G and Halbritter, Kevin A and Yellapragada, Deepthi and Regulapati, Sushmitha and Bandaru, Pavani	2009	Assessment of commercial NLP engines for medication information extraction from dictated clinical notes.	United States	We assessed the current state of commercial natural language processing (NLP) engines for their ability to extract medication information from textual clinical documents.	Author-collected data	discharge summaries and family practice clinic notes	couldnt find this		couldnt find this	couldnt find this	N/A	N/A	1) Creation of BPMH	a) Obtaining pre-admission/medical visit medication list	Unspecified	Unspecified	II	4 entities	couldnt find this	couldnt find this	Identify medication entities	N/A	No	Language and Computing, Coderyte, LingoLogics and Artificial Medical Intelligence	Unnamed	information acquisition		primary care EHR and hospital EHR	free text	narrative medication mentions	Unspecified	medication entities	N/A	N/A	N/A	F-measure V3 for names; strength; route	0.929; 0.802; 0.867	Precision V3 for names; strength; route	0.996; 0.726; 0.953	Recall V3 for names; strength; route	0.87; 0.896; 0.796	Commercial NLP engines cannot presently populate medication lists reliably alone, but provide a good foundation for human abstraction of medication information.	Automating the generation of the comparison standard may have allowed the inclusion of medications that a physician reviewer would have excluded due to additional contextual information not considered by the panel of vendor NLP engines.
Maria	Kim & Meystre	2020	Ensemble method-based extraction of medication and related information from clinical texts.	United States	"The goal of this research is the development of a natural language processing (NLP) system to automatically extract medication and adverse drug event information from electronic health records."	n2c2 2018 dataset	clinical note	303	10-fold cross validation	N/A	202	Unspecified	Unspecified	1) Creation of a BPMH	a) Obtaining pre-admission/medical visit medication list	Unspecified	Unspecified	II	9 medication entities, 8 relations	CRF, RNN, SEARN???, SVM	Composite system; multiple models compared	concept extraction, relation classification	Bi-LSTM	No	word2vec, GloVE, MedEx	Unnamed	information acquisition	clinical note	hospital EHR (discharge summary)	free text	narrative medication mentions	N/A	medication entities (ADE, indication, Other SSD, severity, drug name, duration, dosage, route, frequency) and relations (drug name to all other entities)	N/A	N/A	N/A	F1 (NER); F1 (RE)	0.8742; 0.8335	precision	0.9172; 0.9104	recall	0.8389; 0.7815	Our system ranked fifth, seventh, and fourth among 28 teams for concept identification, relationship classification, and the end-to-end task, respectively. Stacked ensemble of CRF, LSTM, and SEARN performed better than any individual model. Bi-LSTM extracted more concepts than other classifiers, while the SEARN classifier favored precision over recall. External resources did not meaningfully cont…	Most duration concepts are in structured form with limited vocabulary. False negatives when drug and ADE did not coexist in same sentence, but a pronoun referring to the drug existed in same sentence. System missed ADEs that were more common as medical symptoms that could be irrelevant to drugs. Some reasons were not detected is they never or rarely appeared in training data. Authors did not allo…	adapting deep neural networks to ensemble learning by enhancing LSTMs with the outputs of individual classifiers.
Praveen	Kim, Youngjun and Meystre, Stephane M	2019	Ensemble method-based extraction of medication and related information from clinical texts.	United States	The goal of this study was to extract medication and related information from clinical texts.	2018 n2c2	clinical notes	303		N/A	202	N/A	N/A	1) Creation of BPMH	a) Obtaining pre-admission/medical visit medication list	Unspecified	Unspecified	II	9 medication entities, 8 relations	CRF, RNN, SVM	Various ML models used for different tasks	Identify medication entities and relations	Bi-LSTM	No	N/A	Unnamed	information acquisition		hospital EHR	free text	narrative medication mentions	Unspecified	medication entities and relations	N/A	N/A	N/A	Overall macro average F1 concept extraction; Overall macro average F1 relation extraction	0.8742;0.9283	Overall macro average Precision concept extraction; Overall macro average Precision relation extraction	0.9172;0.9230	Overall macro average Recall concept extraction; Overall macro average recall relation extraction	0.8389; 0.9355	We presented a stacked generalization ensemble for medication and related information extraction.	One limitation related to concept extraction is that we removed an ADE concept whose text spans were shared with a Reason concept, and vice versa. Although a phrase can be an ADE for a particular drug or a reason for taking other drugs, we did not allow multiple concept categories to be assigned to the same phrase. Considering the order in which reference annotations were recorded, we assigned on…	One direction for future work is adapting deep neural networks to ensemble learning by enhancing LSTMs with the outputs of individual classifiers.
Maria	Li et al.	2018	Extraction of Information Related to Adverse Drug Events from Electronic Health Record Notes: Design of an End-to-End Model Based on Deep Learning.	United States	"We aimed to design a deep learning model for extracting ADEs and related information such as medications and indications. Since extraction of ADE-related information includes two steps—named entity recognition and relation extraction—our second objective was to improve the deep learning model using multi-task learning between the two steps"	MADE 1.0 2018 dataset	clinical note	876	N/A	N/A	213	21	Cancer patients	1) Creation of a BPMH	a) Obtaining pre-admission/medical visit medication list	Unspecified	Unspecified	II	9 medication entities, 7 relations	CNN, RNN, CRF	Composite system	NER, RE	BiLSTM-CRF, BiLSTM-Attention	No	None	Unnamed	information acquisition	clinical note	hospital EHR	free text	narrative medication mentions	N/A	medication entities (medication, indication, frequency, severity, dosage, duration, route, ADE, SSLIF) and relations (severity-ADE, route-medication, medication-indication, dosage-medication, duration-medication, frequency-medication, medication-ADE)	N/A	N/A	N/A	F1 (NER); F1 (RE)	0.554-0.919; 0.455-0.821	precision	0.595-0.916; 0.504-0.81	recall	0.576-0.92; 0.476-0.825	The authors' model outperformed the top 3 models in the MADE 1.0 challenge. The HardMTL mdoel outperformed other MTL models. The system outperformed MedEx. Pretrained word embeddigns in the biomedical domain improved system performance.	ADE and medication-ADE were the most difficult to extract due to lack of training data. Additionally, ADE are often implicit in the context without any obvious pattern. Errors for NER occurred due to long entities (e.g., multi-word names). Some entities were incorrectly identified as SSLIF because training entities of SSLIF were more numerous than other entities. Errors for RE occired due to long…	In the future, we plan to evaluate our models with more related datasets.
Praveen	Li, Fei; Liu, Weisong; Yu, Hong	2018	Extraction of Information Related to Adverse Drug Events from Electronic Health Record Notes: Design of an End-to-End Model Based on Deep Learning.	United States	We aimed to design a deep learning model for extracting ADEs and related information such as medications and indications. Since extraction of ADE-related information includes two steps—named entity recognition and relation extraction—our second objective was to improve the deep learning model using multi-task learning between the two steps.	MADE 1.0 2018 dataset	clinical notes	876		N/A	213	21	Cancer patient	1) Creation of BPMH	a) Obtaining pre-admission/medical visit medication list	Unspecified	Unspecified	II	9 entities, 7 relations	RNN, CRF	Composite system	Identify medication entities and relations	BiLSTM-CRF	No	N/A	HardMTL	information acquisition		hospital EHR	free text	narrative medication mentions	Unspecified	medication entities, attribute linkage, and medication matching	N/A	N/A	N/A	F1 microaveraged HardMTL entitiy extraction, F1 microaveraged HardMTL relation extraction,	0.845; 0.667	Precision microaveraged HardMTL entitiy extraction, Precision microaveraged HardMTL relation extraction,	0.850; 0.702	Recall microaveraged HardMTL entitiy extraction, Recall microaveraged HardMTL relation extraction,	0.841; 0.636	We proposed an up-to-date deep learning model to perform ADE-related information extraction in an end-to-end manner.	N/a	In the future, we plan to evaluate our models with more related datasets.
Maria	Long et al.	2016	An Observational Study to Evaluate the Usability and Intent to Adopt an Artificial Intelligence-Powered Medication Reconciliation Tool.	United States	"The aim of this study was to improve the accuracy and efficiency of medication reconciliation by engaging the patient, the nurse, and the physician as a team via an iPad tool. With assistance from the AI agent, the patient will review his or her own medication list from the electronic medical record (EMR) and annotate changes, before reviewing together with the physician and making decisions on …	author-collected data	patient	>2000	Unknown	Unknown	Unknown	10	at least 5 prescribed medications; Medicare participants; aged 50-87; 7 female, 3 male	1) and 2)	1a), 1b), 2a), 2b), 2c)	primary care	patients and clinicians	IV	Unknown	Unspecified	Unknown	medication extraction from EHR; identification of discrepancies and duplicates	Unknown	Yes	Unknown	Unnamed	information analysis	clinical note; patient input	prescription record; patient	free text; user input	unstructured medication list; user-inputted medication information	input via integration with EHR; user input via iPad	reconciled medication list	reconciled medication list is shown with medication name, dosage, instructions, image, and ability to edit	Patient and clinician can review the list together and conduct further verification. Clinician can send reconciled list to EHR. Patient can also log into an online portal to view their medication list after the visit	integration with clinic EHR (unspecified)	Ease of use; satisfaction; agreement that the tool is a good idea	6.5/6; 6/7; 6.5/7	intent for future adoption at the same clinic; intent for adoption at different clinic; intent for adoption at home	9/10; 8/10; 5/10	medication records changed	26/92	All patients changed at least 1 record, with a total of 28% of records changed across all patients. Out of 10 patients, only 1 identified a problem with the medication list at discharge, indicating that the reconciliation tool worked. Patients rated the tool 6.5/7 for ease of use, 6/7 satisfaction, 6.5/7 agreed that the tool is a good idea. 9/10 patients would use the tool again in this clinic. 7…	Patients did not use the software to learn about their medications, indicating that they would prefer short video clips and that they are more likely to read about the medications after they go home. 5/10 patients said they would use the app to manage meds at home, indicating a perception of limited utility without professional help. One patient said the tool does not save time for patients as th…	None reported.
Praveen	Long, Ju and Yuan, Michael Juntao and Poonawala, Robina	2016	An Observational Study to Evaluate the Usability and Intent to Adopt an Artificial Intelligence-Powered Medication Reconciliation Tool.	United States	The aim of this study was to improve the accuracy and efficiency of medication reconciliation by engaging the patient, the nurse, and the physician as a team via an iPad tool. With assistance from the AI agent, the patient will review his or her own medication list from the electronic medical record (EMR) and annotate changes, before reviewing together with the physician and making decisions on t…	Author-collected data	Patients	couldnt find this		couldnt find this	10	10	South Austin Family Practice clinic patients	1, 2 and 3	1b)Verifying accuracy of medication information 2c) Identification of discrepant medications between lists 3a) Resolution b) Generation of the final medication list	Unspecified	Unspecified	II	couldnt find this	couldnt find this	not applicable	Recognize and parse prescription intructions, identify equivalent or conflicting prescriptions in its medication reconciliation algorithm, converse with the patient to go through the medication review process.	N/A	Yes	N/A	Unnamed	information analysis		primary care EHR	free text	narrative medication	Unspecified	medication decisions	N/A	N/A	N/A	n/a	n/a	n/a	n/a	n/a	n/a	We have developed a promising tool for a new approach to medication reconciliation. It has the potential to create more accurate medication lists faster, while better informing the patients about their medications and reducing burden on clinicians.	n/a	n/a
Maria	Miao et al.	2023	Image recognition of traditional Chinese medicine based on deep learning.	China	"this paper uses the improved ConvNeXt network to extract features and classify traditional Chinese medicine"	author-collected data	complementary medication image	5497	Holdout dataset	1571	785	Unspecified	Unspecified	1) Creation of a BPMH	a) Obtaining pre-admission/medical visit medication list	Unspecified	Unspecified	II	6 traditional chinese medicine classes	CNN	N/A	traditional chinese medicine classification	ConvNeXt with ACMix and FFN	No	None	Unnamed	information acquisition	complementary medication image	user-generated image	image	traditional chinese medicine image	N/A	traditional chinese medicine class	N/A	N/A	N/A	accuracy	0.805					The authors develop a model for identification of traditional chinese medicine.	None reported.	None reported.
Praveen	Miao, Junfeng and Huang, Yanan and Wang, Zhaoshun and Wu, Zeqing and Lv, Jianhui	2023	Image recognition of traditional Chinese medicine based on deep learning.	China	this paper uses the improved ConvNeXt network to extract features and classify traditional Chinese medicine.	Author-collected data	Images of chinese medicines	5497		1571	785	N/A	N/A	1) Creation of BPMH	a) Obtaining pre-admission/medical visit medication list	Unspecified	Unspecified	II	couldnt find this	CNN	not applicable	Identify medication	ConvNeXt	No	N/A	Unnamed	information acquisition		user-generated image	image	images of chinese medicines	Unspecified	medication identity	N/A	N/A	N/A	22 layer model recognition rate (verify)	0.852	n/a	n/a	n/a	n/a	this article uses the improved ConvNeXt to extract features and classify and differentiate traditional Chinese medicine.	n/a	n/a
Maria	Miller et al.	2019	Extracting Adverse Drug Event Information with Minimal Engineering.	United States	"In this work, we sought to evaluate a number of standard information extraction methods, including both stan_x0002_dard clinical NLP tools and general domain methods, with the goals of setting strong baselines, learning how much performance is dependent on domain knowledge, and comparing classical machine learning to new deep learning approaches"	n2c2 2018 dataset	clinical note	Unclear	Holdout dataset	Unclear	Unclear	Unspecified	Unspecified	1) Creation of a BPMH	a) Obtaining pre-admission/medical visit medication list	Unspecified	Unspecified	II	9 medication entities, 8 relations	maximum entropy (cTAKES), SVM, RNN (Flair)	Composite system; multiple models compared	NER, RE	LSTN	No	cTAKES, Flair	Unnamed	information acquisition	clinical note	hospital EHR (discharge summary)	free text	narrative medication mentions	N/A	medication entities (drug, strength, duration, route, form, ADE, dosage, reason, frequency) and relations (drug-strength, drug-duration, drug-route, drug-form, drug-ADE, drug-dosage, drug-reason, drug-frequency)	N/A	N/A	N/A	F1	0.84	precision	0.9	recall	0.78	SVM slightly outperformed neural model on NER task. Neural slightly outperformed SVM on RE task. Neural outperformed on end-to-end task. Despite minimal engineering effort, neural systems pre-trained on non-medical text obtain similar performance to feature engineered systems with features specific to clinical text.	One caveat to these results is that, while our feature-based approach used standard feature sets with history of success in the literature, one could argue that to mirror the tuning that is done with neural networks we could have done more extensive tuning of feature hyperparameters, by, for example, testing configurations where certain groups of features are turned on or off	Future work will investigate language model pre-training in Flair and other neural architectures on large amounts of clinical data from electronic health record systems.
Praveen	Miller, Timothy A.; Geva, Alon; Dligach, Dmitriy	2019	Extracting Adverse Drug Event Information with Minimal Engineering.	United States	In this paper we describe an evaluation of the potential of classical information extraction methods to extract drug-related attributes, including adverse drug events, and compare to more recently developed neural methods.	n2c2 MIMIC III database	clinical notes	303		N/A	202	N/A	N/A	1) Creation of BPMH	a) Obtaining pre-admission/medical visit medication list	Unspecified	Unspecified	II	9 entities, 8 relations	SVM	not applicable	Identify medication entities, ADEs, and relations	N/A	No	N/A	Unnamed	information acquisition		hospital EHR	free text	narrative medication mentions	Unspecified	medication entities, ADEs, and relations	N/A	N/A	N/A	Average F1 SVM entitiy recognition; Average F1 SVM relation classification (gold standard)	0.91; 0.91	Average Precision SVM entitiy recognition; Average Precision SVM relation classification (gold standard)	0.95; 0.90	Average Recall SVM entitiy recognition; Average Recall SVM relation classification (gold standard)	0.86; 0.92	N/A	While the performance of the neural system in this work is impressive, one might expect them to perform even better if they could be pre-trained on clinical text.	Future work will investigate language model pre-training in Flair and other neural architectures on large amounts of clinical data from electronic health record systems
Maria	Modersohn & Hahn	2024	Influence of Context in Transformer-Based Medication Relation Extraction.	Germany	"In this paper, we investigate whether transformers also perform well for medication extraction from EHR data"	i2b2 2009 dataset, n2c2 2018 dataset, 3000PA dataset	clinical note	1160.6	Holdout dataset	166.9	543.5	N/A	N/A	1) Creation of a BPMH	a) Obtaining pre-admission/medical visit medication list	Unspecified	Unspecified	II	10 medication entities, 9 relations	Transformer	N/A	NER, RE	BERT	No	BioBERT	Unnamed	information acquisition	clinical note	hospital EHR (discharge summary)	free text	narrative medication mentions	N/A	medication entities (drug, dosage, frequency, route, reason, duration, form, strength, dose, ADE) and relations (drug to all other entities)	N/A	N/A	N/A	F1 (NER); F1 (RE)	0.84-0.93; 0.66-0.98	precision	0.83-0.93;0.66-0.98	recall	0.86-0.93; 0.68-0.98	System showed better performance on relation extraction with a smaller dataset.	System performs worst on largest dataset, possibly because extra text added too much noise.	In the future, we want to combine the entity and relation classification modules by automatically detecting promising entity pairs. There are also some more challenging clinical entity and relation tasks that might benefit from transformer models.
Praveen	Modersohn, Luise and Hahn, Udo	2024	Influence of Context in Transformer-Based Medication Relation Extraction.	Germany	In this paper, we investigate whether transformers also perform well for medication extraction from EHR data (for a survey and comparison of current clinical transformer architectures.	I2B2 2009, N2C2 2018, 3000PAJ	clinical notes, discharge summaries	169; 328; 719		26; 51;111	65; 126; 277	N/A	N/A	1) Creation of BPMH	a) Obtaining pre-admission/medical visit medication list	Unspecified	Unspecified	II	10 entities, 9 relations	Transformer	not applicable	Identify medication entities and relations	BERT	No	N/A	Unnamed	information acquisition		hospital EHR	free text	narrative medication mentions	Unspecified	medication entities	N/A	N/A	N/A	Macro avg F1 score entity extraction; Macro avg F1 score relation extraction token 512	0.84-0.93; 0.66-.98	Precision entity extraction; Precision relation extraction token 512	0.83-0.93	Recall entity extraction; Recall relation extraction token 512	0.68-0.98	In this paper, we have shown that transformer models achieve reasonable performance figures for drugs and drug-related entities, as well as the relations between those entities.	we used a more general language model for the German data for finetuning and classification	In the future, we want to combine the entity and relation classification modules by automatically detecting promising entity pairs. There are also some more challenging clinical entity and relation tasks that might benefit from transformer models.
Maria	Narayanan et al.	2020	Evaluation of Transfer Learning for Adverse Drug Event (ADE) and Medication Entity Extraction	India	"We evaluate several biomedical contextual embeddings (based on BERT, ELMo, and Flair) for the detection of medication entities such as Drugs and Adverse Drug Events (ADE) from Electronic Health Records (EHR)… We identify best practices for transfer learning, such as language model fine-tuning and scalar mix...We develop a sentence-augmentation method for enhanced ADE identification"	n2c2 2018 dataset	clinical note	303	Fine-tuning	4391	202	Unspecified	Unspecified	1) Creation of a BPMH	a) Obtaining pre-admission/medical visit medication list	Unspecified	Unspecified	II	9 medication entities	Transformer, RNN, CRF	Composite system; multiple models compared	NER	BERT, LSTM, BiLSTM-CRF	No	BioBERT, ClinicalBERT, ELMo-PubMed, Flair-PubMed, GloVE	Unnamed	information acquisition	clinical note	hospital EHR (discharge summary)	free text	narrative medication mentions	N/A	medication entities (drug, strength, duration, route, form, ADE, dosage, reason, frequency)	N/A	N/A	N/A	F1	0.9285	precision	0.9485	recall	0.9093	BERT models outperform in recognition of entities in clinical lexicons (e.g., drug, form). Flair-PubMed outperforms at ADE recognition. The ‘Look-ahead-1 strategy’ (pairing a sentence with the one immediately following it) improves ADE recognition. Flair-PubMed/ELMo-Pubmed ensemble model shows the best performance on ADE, duration, and reason	BERT-based models seem to misclassify Drug entities when special characters are involved. Having the fewest entities (378),Duration gets mislabeled maximally with Frequency and to a lesser degree with Dosage. Unusual Routes and forms were naturally ignored by all models. Dosages were mislabeled most commonly for Strengths. CB model generates the highest number of mislabels between ADE and reason …	Adoption of better tokenization methods (e.g.,clinical text processing tools), and handling special-cases (such as abbreviations) may further enhance model robustness.A detailed analysis of embedding-specific factors con_x0002_tributing to mis-classification and inclusion of fine_x0002_tuning procedures are part of our ongoing work
Praveen	Narayanan, Sankaran; Mannam, Kaivalya; Rajan, Sreeranga P.; Rangan, P. Venkat	2020	ClinicalNLP@EMNLP - Evaluation of Transfer Learning for Adverse Drug Event (ADE) and Medication Entity Extraction	United States	We evaluate several biomedical contextual embeddings (based on BERT, ELMo, and Flair) for the detection of medication entities such as Drugs and Adverse Drug Events (ADE) from Electronic Health Records (EHR) using the 2018 ADE and Medication Extraction (Track 2) n2c2 data-set.	2018 n2c2 data-set	clinical notes	303		N/A	202	N/A	N/A	1) Creation of BPMH	a) Obtaining pre-admission/medical visit medication list	Unspecified	Unspecified	II	9 entities	Transformers, RNN	multiple models compared	Identify medication entities and ADEs	BERT, Elmo	No	N/A	Unnamed	information acquisition		hospital EHR	free text	narrative medication mentions	Unspecified	medication entities, and ADEs	N/A	N/A	N/A	FP +EP Overall F1	0.9282	FP +EP Overall Precision	0.9274	FP +EP Overall Recall	0.9289	In this study, we presented strong performing transfer learning models for the extraction of medication entities using several biomedical contextual embeddings	We did not fine-tune BERT and ELMo-based embedding models. Doing so may alter the performance profile of these models. Hence, an apples-to-apples comparison between the models is not recommended. . We also did not do an exhaustive survey of the available embeddings. There may be other more effective embeddings.	. Adoption of better tokenization methods (e.g., clinical text processing tools), and handling special-cases (such as abbreviations) may further enhance model robustness.
Maria	Pakhomov et al.	2002	Maximum entropy modeling for mining patient medication status from free text.	United States	"Using a classification scheme of patient medication status we sought to recognize and categorize medications mentioned in the unrestricted text of clinical documents generated in clinical practice." " The main goal of this pilot was to determine whether sentence-internal local context can be used in ME modeling for successful automated classification of patient medication status, and determinati…	author-collected data	drug mention in clinical note	697	10-fold cross validation	N/A	154	Unspecified	Unspecified	1) Creation of a BPMH	a) Obtaining pre-admission/medical visit medication list	Unspecified	Unspecified	II	4 medication status classes	maximum entropy	N/A	medication status classification	N/A	No	None	Unnamed	information acquisition	clinical note	hospital EHR	free text	narrative medication mentions	N/A	medication status (past, continuing, stop, start)	N/A	N/A	N/A	accuracy	0.8362-0.9819					The authors' best performing model includes immediate context features, subject cotext freatures, and keywords that indicate medication status.	None reported.	Grouping lexical items according to items according to semantic properties (instead of morphological forms) to explore impact on model performance. Use more training data to experiement model training and improve model performance through inclusion of larger sets of contextual features. Inter-rater agreement with multiple clinicians making classification judgements to improve ME modeling. Reduce …
Praveen	Pakhomov, Serguei V. S.; Ruggieri, Alexander; Chute, Christopher G.	2002	AMIA - Maximum entropy modeling for mining patient medication status from free text.	United States	In this paper we will describe the classification of patient's medication status, the technique for its identification in unrestricted text, using constructed ME models from a small corpus of hand labeled data, and validation of the technique on a reserved test set of data. The main goal of this pilot was to determine whether sentence-internal local context can be used in ME modeling for successf…	Repository at the Mayo Clinic	Single sentences containing one or more drug names from Rheumatology clinical notes	697		N/A	154		Rheumatology patients	1) Creation of BPMH	a) Obtaining pre-admission/medical visit medication list	Unspecified	Unspecified	II	4 statuses	Maximum Entropy	not applicable	Identify medication status	N/A	No	N/A	Unnamed	information acquisition		hospital EHR	free text	narrative medication mentions	Unspecified	medication statuses	N/A	N/A	N/A	Type IV model accuracy for discontinuing; Type IV model accuracy for drug continuing; Type IV model accuracy for past use; Type IV model accuracy for started at some point	0.8718; 0.9819; 0.8362; 0.8604	n/a	n/a	n/a	n/a	n/a	n/a	n/a
Maria	Patrick & Li	2010	High accuracy information extraction of medication information from clinical notes: 2009 i2b2 medication extraction challenge.	Australia	"This paperdescribes use of a cascade of machine learners that automatically extract medication information from clinical records"	i2b2 2009 dataset	clinical note	145	N/A	N/A	251	Unspecified	Unspecified	1) Creation of a BPMH	a) Obtaining pre-admission/medical visit medication list	Unspecified	Unspecified	II	6 medication entities	SVM, CRF	Composite system	NER, RE	N/A	Yes	None	Unnamed	information acquisition	clinical note	hospital EHR (discharge summary)	free text	narrative medication mentions	N/A	medication entities (drug, dosage, mode, frequency, duration, reason)	N/A	N/A	N/A	F1	0.8565	precision	0.8962	recall	0.8202	The authors develop a model for medication information extraction from clinical notes. Performance of the system was optimal compared to other participants.	For NER, reason and duration and the most difficult entities to recognize due to smaller frequencies in dataset. Performance decrease of the final medication entry comapred to NER was due to the low recall for medication in NER and low performance of reason extraction in NER. Overall, system F-score needs to be improved by 5-10% for an acceptable level of accuracy, in the author's opinion.	None reported.
Praveen	Patrick, Jon and Li, Min	2010	High accuracy information extraction of medication information from clinical notes: 2009 i2b2 medication extraction challenge.	Australia	Medication information comprises a most valuable source of data in clinical records. This paper describes use of a cascade of machine learners that automatically extract medication information from clinical records.	2009 i2b2 challenge	discharge summaries	696		N/A	533	N/A	N/A	1) Creation of BPMH	a) Obtaining pre-admission/medical visit medication list	Unspecified	Unspecified	II	6 entities	CRF, SVM	CRF for NER, SVM for relations identification	Identify medication entities and relations	N/A	Yes	N/A	Unnamed	information acquisition		hospital EHR	free text	narrative medication mentions	Unspecified	medication entities and relations	N/A	N/A	N/A	F-score Horizontal Exact system level Med-entry	0.8565	Precision Horizontal Exact system level Med-entry	0.8962	Recall Horizontal Exact system level Med-entry	0.8202	We have introduced a complex machine learning model that was designed to participate in the 2009 i2b2 medication extraction challenge.	Due to the errors in the NER, relationship classification and medication entry generator, the final F-scores for each entity type are lower than in the NER processing.	n/a
Maria	Tao et al.	2018	FABLE: A Semi-Supervised Prescription Information Extraction System.	United States	"Our goal, in this paper, is to present a system for extracting prescription information from narrative discharge summaries. Given free-text narratives of discharge summaries, our objective is to identify medication names, along with their dosages, modes (routes), frequencies, durations, and reasons. We refer to these categories of information as medication entities. We then link these medication…	i2b2 2009 dataset	clinical note	145	Holdout dataset	846	251	Unspecified	Unspecified	1) Creation of a BPMH	a) Obtaining pre-admission/medical visit medication list	Unspecified	Unspecified	II	6 medication entities	CRF, matrix factorization (GloVe)	Composite system	NER, RE	N/A	No	GloVe	FABLE	information acquisition	clinical note	hospital EHR	free text	narrative medication mentions	N/A	medication entities (name, dosage, frequency, mode, duration, reason)	tabular information with medication entries	N/A	N/A	F1	0.422-0.919					The system showed significant improvement after grid search. In comparison to the fully-supervised baseline, as well as the semi-supervised models that used a fixed 0.95 or 0.90 threshold (as suggested by literature), the results from semi-supervised model that utilized conditional thresholds (last row) were significantly higher on medication entries and on all entity categories. The system also …	Model struggles to recognize entities that occur only once in the corpus and generic entities (e.g., "antibiotics"). System cannot distinguish between headings and generic entities.	None reported.
Praveen	Tao, Carson and Filannino, Michele and Uzuner, Ozlem	2018	FABLE: A Semi-Supervised Prescription Information Extraction System.	United States	In this paper, we describe FABLE, a system for automatically extracting prescription information from discharge summaries.	2009 i2b2 Shared Task and Workshop on Medication Extraction	Discharge summaries	145		251	846	N/A	N/A	1) Creation of BPMH	a) Obtaining pre-admission/medical visit medication list	Unspecified	Unspecified	II	6 entities	CRF	not applicable	Identify medication entities	N/A	No	N/A	Unnamed	information acquisition		hospital EHR	free text	narrative medication mentions	Unspecified	medication entities	N/A	N/A	N/A	Semi-supervised f-1 score medication; Semi-supervised f-1 score dosage; semi-supervised F-1 score mode; Semi-supervised f-1 score frequency; Semi-supervised f-1 score duration; Semi-supervised f-1 score reason	0.930; 0.941; 0.955; 0.947; 0.685; 0.481	n/a	n/a	n/a	n/a	In this paper, we presented FABLE, a system to automatically extract prescription information (i.e., medication entries) from discharge summaries.	n/a	n/a
Maria	Vasilakes et al.	2023	Contextualized medication event extraction with levitated markers.	United States	"we propose a new method for contextualized event extraction called Levitated Context Markers (LCMs)… As CMED includes the upstream tasks of Medication Detection (MD) and Event Extraction (EE), in addition to Context Classification (CC), we also develop models for these tasks and report their performance in the end-to-end setting"	n2c2 2022 dataset	clinical note	350	Holdout dataset	50	100	296	Unspecified	1) Creation of a BPMH	a) Obtaining pre-admission/medical visit medication list	Unspecified	Unspecified	II	1 medication entity, 3 medication event classes, 5 context classes	transformer	N/A	NER	BERT	Yes	ClinicalBERT, BioLM	Unnamed	information acquisition	clinical note	hospital EHR	free text	narrative medication mentions	N/A	medication entity (name), medication event class (disposition, no disposition, undetermined), conttext class (action, actor, certainty, negation, temporality	N/A	N/A	N/A	F1	0.402-0.689	precision	0.392-0.751	recall	0.412-0.659	BioLM outperforms ClinicalBERT for medication detection. For event classification, max pooling with rule-based LCMs outperform attention pooling and window based levitated markers. For context classification, LCMs with windowed sparse attention pooling outperform baseline.	Performance on action, certainty, temporality drops on the test set due to poor performance on the "unknown" label. Macro average metrics are heavily impacted by a single incorrect prediction due to few test examples for a given label. Few examples and a wide variety of expressions may have impacted performance on negation label. Development and test sets for context classification were small. Ru…	Expand the size of training and evluation sets especially for less frequent labels. Develop a hybrid approach instead of rule-based levitated markers.
Praveen	Vasilakes, Jake and Georgiadis, Panagiotis and Nguyen, Nhung T H and Miwa, Makoto and Ananiadou, Sophia	2023	Contextualized medication event extraction with levitated markers	UK	we propose a new method for contextualized event extraction called Levitated Context Markers (LCMs).	2022 n2c2 challenge which used CMED (Contextualized Medication Event Dataset).	clinical notes	350		50	100	296	N/A	1) Creation of BPMH	a) Obtaining pre-admission/medical visit medication list	Unspecified	Unspecified	II	5 contexts	couldnt find this	couldnt find this	Identify medication entities, events and contexts	N/A	Yes	N/A	Levitated Context Markers	information acquisition		hospital EHR	free text	narrative medication mentions	Unspecified	medication entities, events and contexts	N/A	N/A	N/A	F1 Strict BioLM Medication detection; F1 macro +types event extraction;	0.972;0.858	Precision BioLM Medication extraction; precision +types event extraction;	0.979; 0.875	Recall BioLM Medication extraction; recall +types event extraction;	0.965; 0.842	We proposed Levitated Context Markers (LCMs), a novel method for event extraction and context classification in clinical text.	This study has the following limitations: The small size of the development and test sets for the CC subtask means that it is difficult to be certain regarding performance differences between methods. We addressed this by training and evaluating our models on multiple cross-validation splits and with multiple random initializations, but the confidence intervals for each metric are quite wide (aro…	Future work should therefore expand the amount of data available for both training and evaluation, especially regarding the less frequent labels. Future work will be to develop a hybrid approach in which rules guide the model without overly restricting it.

## Sheet: maria bonnie
Reviewer	Authors	Year	Title	Country	Objectives	Data selection	Sampling unit	Training set size	Validation method	Validation set size	Evaluation set size	Number of patients	Demographic characteristics	MedRec task	MedRec subtask	Intended clinical setting	Intended user group	Implementation stage	Number of classes	ML method	If multiple methods	Function of model	Model architecture	Hybrid system?	Existing off-the-shelf tools or pre-trained models used by authors	Name of product/tool developed by authors	Stage of information processing	Model input	Data source	Data type	Data content	Data input method	Data output	Presentation of output	Output interpretation	Integration	Primary evaluation metric	Primary evaluation result	Secondary evaluation metric 1	Secondary evaluation result 1	Secondary evaluation metric 2	Secondary evaluation result 2	Key contributions	Author-reported limitations	Author-reported future directions
Bonnie	Chapman et al.	2019	Detecting Adverse Drug Events with Rapidly Trained Classification Models	United States	"We present a system that automatically identifies ADEs explicitly stated in clinical narratives as well as other information about patient drug treatments as submitted to the NLP Challenges for Detecting Medication and Adverse Drug Events from Electronic Health Records (MADE 1.0) and our methods for all three tasks of the challenge."	MADE 1.0 2018 dataset	clinical notes	487		176	213	21	cancer patients	1) Creation of BPMH	a) Obtaining pre-admission/medical visit medication list	N/A	N/A	II	9 entity types, 7 relation types	CRF, random forest	Composite system	medication entity extraction, relation extraction	N/A	No	N/A	N/A	information acquisition	hospital EHR		free text	narrative medication mentions	N/A	medication entities (route, drug, dose, frequency, severity, SSLIF [signs, symptoms and diagnoses], duration, ADE, indication), and relations (dosage, frequency, route, severity, duration, reason, adverse)	N/A	N/A	N/A	F1 (NER, relation, integrated)	0.796; 0.881; 0.612	Precision	0.828; 0.903; 0.721	Recall	0.767; 0.859; 0.534	The authors developed a natural language processing system that can be retrained and applied in a new clinical setting without the use of specialized hardware, while still achieving performances comparable to more computationally intensive algorithms without requiring extensive feature engineering	The authors stated several limitations: the NER system model assigns labels to SSLIF, ADE, and Indication in a single phase. Since these labels are all signs and symptoms with differing causality with respect to drugs, one possible improvement would be to establish a two-stage process. Another limitation found during the NER sytem error analysis was that the current sentence detection algorithm w…	The authors aim to focus on additional processing to improve the results when using both systems together and to evaluate these models in the Department of Veterans Affairs to determine how well this work may translate to improving outcomes in other medical domains.
Maria	Chapman et al.	2019	Detecting Adverse Drug Events with Rapidly Trained Classification Models	United States	"We present a system that automatically identifes ADEs explicitly stated in clinical narratives as well as other information about patient drug treatments as submitted to the NLP Challenges for Detecting Medication and Adverse Drug Events from Electronic Health Records (MADE 1.0) and our methods for all three tasks of the challenge"	MADE 1.0 2018 dataset	clinical note	876	N/A	N/A	213	21	cancer patients	1) Creation of a BPMH	a) Obtaining pre-admission/medical visit medication list	Unspecified	Unspecified	II	9 medication entities, 7 relations	CRF, K-means clustering, random forest	Composite system	NER, RE	N/A	Yes	MedEx (note: rule based)	Unnamed	information acquisition	clinical note	hospital EHR	free text	narrative medication mentions	N/A	medication entities (drug, indication, frequency, severity, dose, duration, route, ADE, SSLIF) and relations (severity, route, reason, dosage, duration, frequency, adverse)	N/A	N/A	N/A	F1	0.612	precision	0.721	recall	0.534	System was ranked 2nd on task 2 and 3rd on task 3 in the MADE competition. Scores for NER were improved by incorporating extended resources (e.g, a drug lexicon, pretrained embeddings), while scores for the RE system were improved by fixing a sampling error during training. Feature engineering increased performance on RE. The system required less training time that neural network-based approaches…	RE system showed lowest performance on reason and ADE due to linguisitc complexity and required inference to understand that the entities are connected. NER system assigns labels to SSLIF, ADE, and indication in a single phase which may contribute to confusion between these labels. The sentence detection algorithm was imperfect and divided documents into sentences that were too small, which also …	A two stage process could be used where the labels SSLIF/ADE/indication could be combined in the first stage and then a second stage would disambiguate between these using a separate classifier that uses more context. Add additional feature engineering for ADE identification. Improved sentence breaking. Additional processing to improve results of integrated task. Testing the system on a new datas…
Bonnie	Doan et al.	2012	Recognition of medication information from discharge summaries using ensembles of classifiers.	Japan	"In this study, we consider a fresh NER problem for clinical text in the 2009 i2b2 challenge and examine the combination of three classifiers: a rule-based system (MedEx...), an SVM-based NER system, and a CRF-based NER system.	i2b2 2009 dataset	clinical notes	17			251	N/A	N/A	1) Creation of BPMH	a) Obtaining pre-admission/medical visit medication list	N/A	N/A	II	6 entity types	SVM, CRF	multiple models compared, composite system	medication entity extraction	N/A	Yes (ensemble classifier)	TinySVM, YamCha, CRF++	N/A	information acquisition	discharge summaries		free text	narrative medication mentions	Unspecified	medication entities (medication, dosage, mode, frequency, duration, reason)	N/A	N/A	N/A	F1 (local CRF-based voting)	0.9084	Precision	0.9411	Recall	0.8781	The experimental results using the 2009 i2b2 challenge datasets showed that ensemble classifiers that combine individual classifiers into a voting system could achieve better performance than a single classifier in recognizing medication related entities from clinical text.		The authors look to investigate further combinations of classifiers in the future.
Maria	Doan et al.	2012	Recognition of medication information from discharge summaries using ensembles of classifiers.	Japan	"In this study, we consider a fresh NER problem for clin_x0002_ical text in the 2009 i2b2 challenge and examine the combination of three classifiers: a rule-based system (MedEx, the second-ranked system in the 2009 i2b2 challenge), an SVM-based NER system, and a CRF-based NER system"	i2b2 2009 dataset	clinical note	See note	10-fold cross validation	N/A	See note	Unspecified	Unspecified	1) Creation of a BPMH	a) Obtaining pre-admission/medical visit medication list	Unspecified	Unspecified	II	6 medication entities	SVM, CRF	Multiple models compared	NER	N/A	Yes	MedEx (note: rule based)	Unnamed	information acquisition	clinical note	hospital EHR (discharge summary)	free text	narrative medication mentions	N/A	medication entities (medication, dosage, mode, frequency, duration, reason)	N/A	N/A	N/A	F1	0.8965	precision	0.9391	recall	0.8576	Addition of all feature sets improved performance for both SVM and CRF-based systems. Overall performance of CRF and SVM systems are comparable, with SVM perfoming better on dosage and frequency and CRF performing better on duration. The best system for 10-fold cross validation is the CRF-based voting system and the best system for held-out testing set is the majority voting. On the i2b2 dataset …	Systems struggled with frequency and duration fields, which may be due to fewer instances in training set and due to confusing definitions of these terms.	Further combinations of classifiers will be investigated.
Bonnie	Guo et al.	2024	Detection of Medication Mentions and Medication Change Events in Clinical Notes Using Transformer-Based Models.	United States	"In this paper, we address the related tasks of medication extraction, event classification, and context classification from clinical text."	n2c2 2022 Track 1	clinical notes	300		20	80	296	diabetic patients	1) Creation of BPMH	a) Obtaining pre-admission/medical visit medication list	N/A	N/A	II	1 entity type, unmentioned medication event classes, 5 context types	Transformers	multiple models compared	medication extraction, event and context classification	BERT	No	BioClinicalBERT, RoBERTa	N/A	information acquisition	hospital EHR (clinical notes)		free text	narrative medication mentions	Unspecified	medication name, medication event type, context type (action, temporality, certainty, actor, negation)	N/A	N/A	N/A	F1 (RoBERTa)	0.544-0.834	N/A	N/A	N/A	N/A	The authors we built two Transformer-based models for the detection of medication mentions and medication event changes in clinical notes.	Some limitations include similar task performance from RoBERTa and BioClinicalBERT but a tendency to not complement each other, short training time, and errors in NER results impacting classification results.	Future directions include a further study with more focus on building a system with independent NER and classification modules. In addition, the authors will explore individual models and ensemble strategies to improve performance, as well as additional pretraining strategies.
Maria	Guo et al.	2024	Detection of Medication Mentions and Medication Change Events in Clinical Notes Using Transformer-Based Models.	United States	"In this paper, we address the related tasks of medication extraction, event classification, and context classification from clinical text."	n2c2 2022 dataset	clinical note	300	Holdout dataset	20	80	296	Unspecified	1) Creation of a BPMH	a) Obtaining pre-admission/medical visit medication list	Unspecified	Unspecified	II	1 medication entity, 3 medication event classes, 5 context classes	Transformer	N/A	NER, event and context classification	BERT	No	BioClinicalBERT, RoBERTa	Unnamed	information acquisition	clinical note	hospital EHR	free text	narrative medication mentions	N/A	medication entity (name), medication event class (disposition, no disposition, undetermined), context class (action, actor, certainty, negation, temporality)	N/A	N/A	N/A	F1	0.497					System was among top 10 best performing among n2c2 2022 participants. Longer training time can improve performance on NER. Dictionary-based fuzzy matching can boost performance. RoBERTa outperformed BioClinicalBERT suggesting that domain adaptive pre-training may not increase performance. Ensemble model consisting of RoBERTa and BioClinicalBERT slightly underperformed RoBERTa.	None reported.	Further study focused on building a system with independent NER and classification modules. Further explore more individual models and emsemble strategies. Explore additional pre-training strategy
Bonnie	Halgrim et al.	2010	Extracting Medication Information from Discharge Summaries	United States	"In this paper we present our hybrid system, whose core is a cascade of statistical classifiers that identify medication fields such as medication names and dosages."	i2b2 2009 dataset	clinical notes	110		35	251	N/A	N/A	1) Creation of BPMH	a) Obtaining pre-admission/medical visit medication list	N/A	N/A	II	6 entity types	Maximum entropy		field detection		Yes		N/A	information acquisition	discharge summaries		free text	narrative medication mentions	Unspecified	medication entities (medication, dosage, mode, frequency, duration, reason)	N/A	N/A	N/A	F1	0.869	Precision	0.916	Recall	0.827	The system presented achieves good performance that is comparable to the top systems in the i2b2 challenge, and incorporates additional resources as features further improves the performance.		In the future, the authors plan to replace the current rule-based field linking module with a statistical module to improve accuracy.
Maria	Halgrim et al.	2010	Extracting Medication Information from Discharge Summaries	United States	"We present a hybrid system, comprised of machine learning and rule-based modules, for medication information extraction. "	i2b2 2009 dataset	clinical note	110	Holdout dataset	35	251	Unspecified	Unspecified	1) Creation of a BPMH	a) Obtaining pre-admission/medical visit medication list	Unspecified	Unspecified	II	6 medication entites	maximum entropy	N/A	field detection	N/A	Yes	None	Unnamed	information acquisition	clinical note	hospital EHR	free text	narrative medication mentions	N/A	medication entities (name, dosage, frequency, mode, duration, reason)	N/A	N/A	N/A	F1	0.841	precision	0.886	recall	0.802	The system achieves good performance that is comparable to the top systems in the i2b2 challenge, and incorporating additional resources as features further improves the performance	A potential downside of the pipeline system is that the errors in the early module would propagate to later modules	In the future, we plan to replace the current rule-based field linking module with a statistical module to improve accuracy.
Bonnie	Hasan et al.	2011	Automatic detection of omissions in medication lists	United States	"In this article, the authors propose the application of collaborative filtering methods to the medication reconciliation task. Given a current medication list for a patient, the authors employ collaborative filtering approaches to predict drugs the patient could be taking but are missing from their observed list."	author-collected data								1) Creation of BPMH	a) Obtaining pre-admission/medical visit medication list	N/A	N/A	II	unsure	kNN		predict drug omission	N/A	No	N/A	N/A	information acquisition	primary care EHR		structured text	structured medication list	Unspecified	omitted medications	N/A	N/A	N/A	unsure						The authors state three contributions: 1) a general formulation of the verification step in the medication reconciliation process as a collaborative filtering problem which can include information about drugs, diagnoses, and demographics, 2) describing and implementing several algorithms ranging in complexity, and 3) evaluating the effectiveness of these algorithms in the context of three long-te…	One limitation is that it assumes a fixed set of drugs, drawn only from a limited set of long-term care centers. A second limitation is the implicit assumptions about the accuracy of the training data, including medication, demographic, and diagnosis data. Third, the results are not necessarily generalizable to other clinical settings. Lastly, the data sets are small.	Future directions include exploring three potential ways to order a list of medication entities, depending on the decision-making task. The authors also hope to test a new methodology on data from a diverse set of care delivery settings.
Maria	Hasan et al.	2011	Automatic detection of omissions in medication lists.	United States	" In this article, the authors propose the application of collaborative filtering methods to the medication reconciliation task. Given a current medication list for a patient, the authors employ collaborative filtering approaches to predict drugs the patient could be taking but are missing from their observed list."	author-collected data	patient	398	5-fold cross validation	N/A	N/A	398	long term care clinic patients; median age = 82, female = 50-72% (across 3 clinics)	1) Creation of a BPMH	b) Verifying accuracy of medication information	Unspecified	healthcare provider	II	64 therapeutic classes	kNN, logistic regression	Multiple models compared	predict list of drugs most likely to be missing	N/A	No	None	Unnamed	information acquisition	pharmacy record	pharmacy records	structured text	structured medication list	N/A	therapeutic class of missing drug	N/A	N/A	N/A	top 1 prediction percentage	0.19-0.41					Overall, our results suggest that simple collaborative filtering approaches such as the popular algorithm, co-occurrence counting, and KNN may work as well as or better than more complex models such as logistic regression. Algorithms such as co-occurrence counting and KNNs do well in clinics that have a greater diversity of patients in terms of age and where the number of drugs per patient are mo…	One limitation of our current research is that it assumes a fixed set of drugs, drawn only from a limited set of long-term care centers. A second limitation is the implicit assumptions about the accuracy of the training datadincluding medication, demographic, and diagnosis data. Furthermore, the results of this study are not necessarily generalizable to other clinical settings as patients in a lo…	In future work, we plan to evaluate how robust the predictions are to relaxation of the assumptions (fixed set of drugs, accuracy of training data). Determine the ideal approach for list ordering. Use the top k drugs as a decision aid for patients when providing their medication list. As subsequent steps, we hope to test this methodology on data from a diverse set of care delivery settings. Inthe…
Bonnie	Jagannatha & Yu	2016	EMNLP - Structured prediction models for RNN based sequence labeling in clinical text.	United States	"In this work, we explore various methods of structured learning using RNN based feature extractors."	author-collected data	clinical notes					N/A	cancer patients	1) Creation of BPMH	a) Obtaining pre-admission/medical visit medication list	N/A	N/A	II	4 event types (4 drug name attributes, 1 SSD attribute)	CRF, RNN	multiple models compared	medication event and attribute extraction	CRF-LSTM, Bi-LSTM, Bi-LSTM CRF	No		N/A	information acquisition	hospital EHR		free text	narrative medication mentions	Unspecified	medication events (adverse drug event [ADE], drug name, indication, other signs symptoms and diseases [other SSD]), drug name attributes (route, frequency, duration, dosage), SSD attributes (severity)	N/A	N/A	N/A	F1 (Approximate Skip-Chain CRF)	0.821	Precision	0.8062	Recall	0.8364	The authors have shown that modeling pairwise potentials and using an approximate version of Skip-chain inference increases the performance of the Bi-LSTM-CRF model. These results suggest that the structured prediction models are good directions for improving the exact phrase extraction for medical entities.	The variations in recall contribute to the major differences in F-scores. These variations can be due to several factors including the rarity of a label in the dataset, the complexity of phrases of a particular label, etc.
Maria	Jagannatha & Yu	2016	Structured prediction models for RNN based sequence labeling in clinical text.	United States	"This work focuses on labeling clinical events (medication, indication, and adverse drug events) and event related attributes (medication dosage, route, etc) in unstructured clinical notes from Electronic Health Records."	author-collected data	clinical note	1154	10-fold cross validation	N/A	N/A	Unspecified	Cancer patients	1) Creation of a BPMH	a) Obtaining pre-admission/medical visit medication list	Unspecified	Unspecified	II	9 medication entities	RNN, CRF	Composite system	medication entity extraction	Bi-LSTM, Bi-LSTM-CRF	No	None	Unnamed	information acquisition	clinical note	EHR	free text	narrative medication mentions	N/A	medication entities (ADE, indication, Other SSD, severity, drug name, duration, dosage, route, frequency)	N/A	N/A	N/A	F1	0.821	precision	0.8062	recall	0.8364	Approx-Skip-Chain CRF model achieved better F-scores than CRF, Bi-LSTM and Bi-LSTM-CRF models.	Approx-skip-chain CRF has lower precision due to approximate inference. Variations in recall among the models are due to the rarity of certain labels in dataset, the complexity of phrases of a particular label, etc. Exact CRF models have lower recall for indication, severity, ADE due to the complexity of these labels - they are comprised of non-specific label phrases and the 3 labels use similar …	None reported.
Bonnie	Jagannatha & Yu	2016	HLT-NAACL - Bidirectional RNN for Medical Event Detection in Electronic Health Records	United States	"In this application, we explored recurrent neural network frameworks1 and show that they significantly out-performed the CRF models."	author-collected data	clinical notes	780 total				N/A	cancer patients	1) Creation of BPMH	a) Obtaining pre-admission/medical visit medication list	N/A	N/A	II	2 event types (5 medication classes, 4 disease classes)	RNN, CRF	multiple models compared	identify medical tags	LSTM, GRU	No		N/A	information acquisition	hospital EHR		free text	narrative medication mentions	Unspecified	medication event type (medication, disease), medication class (drug name, dosage, frequency, duration, route), disease class (ADE, indication, other SSD, severity)	N/A	N/A	N/A	F1 (GRU-document)	0.8031	Precision	0.8126	Recall	0.7938	The authors have shown that RNNs models like LSTM and GRU are valuable tools for extracting medical events and attributes from noisy natural language text of EHR notes.	Although RNNs are excellent in extracting relevant patterns from sequence data, they do not explicitly enforce constraints or dependencies over the output labels.	The authors future work includes adding a probabilistic graphical model framework for structured output prediction to further improve the performance of the system.
Maria	Jagannatha & Yu	2016	Bidirectional RNN for Medical Event Detection in Electronic Health Records	United States	" we empirically evaluated LSTM and GRU on EHR notes, focusing on the clinically important task of detecting medication, diagnosis, and adverse drug event."	author-collected data	clinical note	780	10-fold cross validation	N/A	N/A	Unspecified	Cancer patients with hematological malignancy	1) Creation of a BPMH	a) Obtaining pre-admission/medical visit medication list	Unspecified	Unspecified	II	9 medication entities	RNN, CRF	Multiple models compared	NER	LSTM, GRU	No	None	Unnamed	information acquisition	clinical note	EHR	free text	narrative medication mentions	N/A	medication and ADE entities (ADE, indication, other SSD, severity, drugname, duration, dosage, route, frequency)	N/A	N/A	N/A	F1	0.8031	precision	0.7938	recall	0.8126	RNN models significantly outperform CRF. GRU model shows best perfomance. RNNs show detect fewer false negatives and false positives, can better distinguish ADE, indication, and other SSD due to better recognition of context dependencies, and better detect frequency, duration, and severity labels.	RNNs do not explicitly enforce constraints or dependencies over the output lables.	Adding a probabilisitic graphical model framework for structured output prediction.
Bonnie	Kulathunga et al.	2020	PatientCare: Patient assistive tool with automatic hand-written prescription reader	Sri Lanka	"This research is an attempt to assist the patients in identifying the prescribed medicine information and minimizes misreading errors of medical prescriptions."	author-collected data	handwriting samples	5415			285	N/A	N/A	1) Creation of BPMH	a) Obtaining pre-admission/medical visit medication list	N/A	N/A	II	6 disease classes, 20 medication classes	CNN, RNN	Composite system	handwritten text recognition	LSTM	No		PatientCare	information acquisition	Unspecified		image	handwritten prescription image	Unspecified	text recognition	text file	N/A	N/A	Accuracy	0.95-0.98					The authors implement a solution to detect the handwriting of doctors through a mobile application by using the concepts of Machine Learning, Deep Learning, Optical Character Recognition and Natural Language Processing.	The new dataset contains few diseases and medications as the authors stated it was too strenuous to cover an infinite count of diseases and also the existence of a wide range of medicines for certain diseases.	Future directions to improve the accuracy level are using several means of techniques such as the vanilla beam search decoding algorithm, data augmentation, increasing the input sizes, and adding more CNN layers.
Maria	Kulathunga et al.	2020	PatientCare: Patient assistive tool with automatic hand-written prescription reader	Sri Lanka	"This research is an attempt to assist the patients in identifying the prescribed medicine information and minimizes misreading errors of medical prescriptions."	Unknown	prescription image	6315	N/A	N/A	285	N/A	N/A	1) Creation of a BPMH	a) Obtaining pre-admission/medical visit medication list	Unspecified	patient	II	20 medication classes, 6 disease class	CNN, RNN	Composite system	handwriting recognition, NER	unspecified CNN, LSTM	No	minimalistic neural network which was built by “Harald Scheidl”	PatientCare	information acquisition	prescription image	user-generated image	image	prescription image	N/A	prescription name, dosage, direction	N/A	N/A	N/A	accuracy	0.95-0.98					The authors trained a model that using deep learning techniques to detect handwriting and identify medication entities.	None reported.	Improve accuracy by using vanilla beam seach decoding algorithm, data augmentation, increasing input sizes, and adding more CNN layers.
Bonnie	Ling et al.	2020	Few-Shot Pill Recognition	France	"In this study, a new pill image database, namely CURE, is first developed with more varied imag- ing conditions and instances for each pill category."
Maria	Ling et al.	2020	Few-Shot Pill Recognition	France	"In this study, a new pill image database, namely CURE, is first developed with more varied imag_x0002_ing conditions and instances for each pill category. Secondly, a light-weight W2-net is proposed for better pill seg_x0002_mentation. Thirdly, a Multi-Stream (MS) deep network that captures task-related features along with a novel two-stage training methodology are proposed."	CURE dataset	pill image	8973		Unclear	Unclear	N/A	N/A	1) Creation of a BPMH	a) Obtaining pre-admission/medical visit medication list	Unspecified	Unspecified	II	196 pill categories	CNN	N/A	pill segmentation and localization, pill recognition	W-Net	No	Deep TextSpotter, Mask TextSpotter	Unnamed	information acquisition	pill image	user-generated image	image	pill image	N/A	pill identity	N/A	N/A	N/A	mean average precision	0.772-0.749	top-1 accuracy	0.659-0.689			W2-Net outperformed other architectures for pill segmentation. DTS model performed better than MTS model on imprinted text recognition, especially when texture maps were used instead of RBG images for training. The author model outperformed MDP on pill recognition on both the NIH and CURE datasets. Multi-stream models outperformed the individual models. The two-stage BA-BH strategy improved model…	None reported.	None reported.
Bonnie	Sezgin et al.	2023	Extracting Medical Information From Free-Text and Unstructured Patient-Generated Health Data Using Natural Language Processing Methods: Feasibility Study With Real-world Data	United States	"Our aim is to understand and demonstrate the feasibility of an NLP pipeline to extract medication and symptom information from real-world patient and caregiver data."	author-collected data	patient-generated health data (patient note)	not mentioned		N/A	not mentioned	24	age: 26-59 (mean 39, median 38), parents of children with special health care needs (CSHCN) and multiple chronic conditions	1) Creation of BPMH	a) Obtaining pre-admission/medical visit medication list	N/A	N/A	II	2 entity types, 4 medication instance subcomponents	not mentioned?		extract medication and symptom information	not mentioned	Yes	SciSpaCy	N/A	information acquisition	user-generated note		free text	narrative medication mentions	N/A	medication instance (medication, unit, quantity, date), symptom	N/A	N/A	N/A	F1	0.27-0.90	Precision	0.50-0.97	Recall	0.19-0.84	The authors state that their work has several technical contributions. For example, one is the use of pretrained language and deep learning models and the extraction of information using syntax parsing and entity-to-ontology linking in the proposed methodology. Second, PGHD for chronic conditions has been understudied. Lastly, by using publicly available ontologies and models, the proposed pipeli…	The authors stated they did not use fine-tuned models or custom vocabularies, which might improve the performance, and they did not implement and evaluate negation.	The authors state that future work will focus on building and fine-tuning condition-specific models, ontologies, and vocabularies, prototyping PGHD integration to clinical workflow, and improving clinical decision support mechanisms through PGHD-informed visuals. In addition, they plan to analyze voice and audio characteristics and extract-related features.
Maria	Sezgin et al.	2023	Extracting Medical Information From Free-Text and Unstructured Patient-Generated Health Data Using Natural Language Processing Methods: Feasibility Study With Real-world Data	United States	"Our aim is to understand and demonstrate the feasibility of an NLP pipeline to extract medication and symptom information from real-world patient and caregiver data."	author-collected data	clinical note	N/A	N/A	N/A	87	24	parents of children with special health care needs; mean age = 39, 92% White, 67% more than 1 child, 92% lived in Ohio, 62.5% mid- or upper-mid household income, 58% received higher level education	1) Creation of a BPMH	a) Obtaining pre-admission/medical visit medication list	Unspecified	Unspecified	III	6 medication entities	CNN	N/A	NER and dependency parsing	ResNet	Yes	scispaCy	Unnamed	information acquisition	clinical note	PGHD	free text	narrative medication mentions	Users enter voice or text note in app	medication entities (name, unit, dosage, date, time, symptom)	N/A	N/A	N/A	F1	0.8	precision	0.83	recall	0.77	The authors propose an NLP pipeline with real-world PGHD to demonstrate the feasibility of its implementation. we focus on PGHD for chronic conditions which has been understudied, and, to our knowledge, no examples exist in the literature regarding the use of a text-processing pipeline with the real-world PGHD from this specific population (CSHCN).	We did not use fine-tuned models or custom vocabularies, which might improve the performance (eg, missing condition-specific treatments and therapies). In addition, we do not implement and evaluate negation. We are unable to compare the feasibility of our pipeline against other NLP models. we used a nonstandard evaluation process as we annotated the examples coming after we ran the pipeline over …	However, future work is suggested to compare our pipeline against other PLMs as well as performance comparison against a model fine-tuned on general PGHD and clinical notes. Future work will focus on building and fine-tuning condition-specific models, ontologies, and vocabularies, prototyping PGHD integration to clinical workflow, and improving clinical decision support mechanisms through PGHD-in…
Bonnie	Tao et al.	2017	Prescription extraction using CRFs and word embeddings.	United States	"In this paper, we present a system for automatic prescription extraction from unstructured discharge summaries."	i2b2 2009 dataset	clinical notes	145			252	N/A	N/A	1) Creation of BPMH	a) Obtaining pre-admission/medical visit medication list	N/A	N/A	II	6 entity types	Naïve Bayes classifiers, SVM, decision trees, CRF	multiple models compared	medication entity extraction		No		N/A	information acquisition	discharge summaries		free text	narrative medication mentions	Unspecified	medication entities (medication, dosage, mode, frequency, duration, reason)	N/A	N/A	N/A	F1 (CRF)	0.407-0.935					This system achieves a horizontal phrase-level F1-measure of 0.864 when evaluated using official scripts, which to the best of their knowledge represents the current state-of-the-art.	The limitations include some duration and reason entities not being properly linked to their entries due to longer distances to their related medication names for relation extraction and in the case where two medication names share one single entity, the shared entity is related to only one of the medications.	N/A
Maria	Tao et al.	2017	Prescription extraction using CRFs and word embeddings.	United States	"In this paper, we present a system for automatic prescription extraction from unstructured discharge summaries."	i2b2 2009 dataset	clinical note	145	5-fold cross validation	N/A	252	Unspecified	Unspecified	1) Creation of a BPMH	a) Obtaining pre-admission/medical visit medication list	Unspecified	Unspecified	II	6 medication entities	Naïve Bayes, SVM, decision tree, CRF, matrix factorization (GloVe), k-means clustering	Multiple models compared	NER, RE	N/A	Yes	None	Unnamed	information acquisition	clinical note	hospital EHR (discharge summary)	free text	narrative medication mentions	N/A	medication entities (medication, dosage, mode, frequency, duration, reason)	N/A	N/A	N/A	F1	0.864					CRFs outperform other methods (SVM, naïve Bayes, decision trees) on information extraction. The system performance improved after addition of word embeddings and post-processing rules.	System makes erroneous predictions when medication names are followed by information in brackets due to labelling of brackets as medication names. Errors also occurred when medication names were separated by prepositions or conjunctions. System has difficulty distinguishing terms that refer to groups of medications. System incorrectly classified some tokens due to misleading lexical context. Syst…	None reported.
Bonnie	Usuyama et al.	2020	CVPR Workshops - ePillID Dataset: A Low-Shot Fine-Grained Benchmark for Pill Identification	United States	"In this paper, we introduce ePillID, the largest public benchmark on pill image recognition, composed of 13k images representing 8184 appearance classes (two sides for 4092 pill types)."	NIH NLM Pill Image Recognition Challenge dataset, NIH Pillbox dataset	pill images	768			192	N/A	N/A	1) Creation of BPMH	a) Obtaining pre-admission/medical visit medication list	N/A	N/A	II	4092 classes	CNN	multiple models compared	pill detection	ResNet, DenseNet, B-CNN	No	N/A	N/A	information acquisition	user-generated image		image	pill image	Unspecified	pill class	N/A	N/A	N/A	unsure which to report						The authors developed ePillID, the first publicly available benchmark that can be used to develop pill identification systems in a real-world low-shot setting. In addition, they empirically evaluated various baseline models with the benchmark.	One limitation suggested by the error analysis is that these models still cannot distinguish confusing pill types reliably.	The authors plan to integrate optical character recognition (OCR) models and extend the benchmark further with more pill types and images as they collect more data.
Maria	Usuyama et al.	2020	ePillID Dataset: A Low-Shot Fine-Grained Benchmark for Pill Identification	United States	" In this paper, we introduce ePillID, the largest public benchmark on pill image recognition, composed of 13k images representing 8184 appearance classes (two sides for 4092 pill types)... We present our experimental setup and evaluation results of various baseline models on the benchmark."	NIH challenge dataset; NIH Pillbox dataset	pill image	10825.6	4-fold cross validation	N/A	2706.4	N/A	N/A	1) Creation of a BPMH	a) Obtaining pre-admission/medical visit medication list	Unspecified	Unspecified	II	4092 pill types	CNN	N/A	calculated ordered list of pill types with confidence scores	ResNet, DenseNet, B-CNN, CBP	No	None	Unnamed	information acquisition	pill image	user-generated image	image	pill image	N/A	ordered list of pill types with confidence scores	N/A	N/A	N/A	mean average precision	0.9576	global average precision	0.812			Multi-head metric learning ResNet152 CBP with both sides input showed the best performance. Metric learning baselines outperformed plain classification baselines. CBP was more effective in capturing small differences in imprinted text.	Models misidentified pill in a case where lighting variations on shiny pill material were present. In another case, the models confused pills wil very similar appearance.	Integrate OCR models for pill recognition. Extend the benchmark further with more pill types and images
Bonnie	Wang et al.	2017	Pill Recognition Using Minimal Labeled Data	United States	"In this work we present a method to automatically identify a pill from a single image using Convolutional Neural Network (CNN)."	NIH NLM Pill Image Recognition Challenge dataset	pill images	1 500 000		1000	4000	N/A	N/A	1) Creation of BPMH	a) Obtaining pre-admission/medical visit medication list	N/A	N/A	II	1000 pill classes	CNN, K-means clustering	Composite system	pill recognition	Inception (GoogleNet)	No		N/A	information acquisition	user-generated image		image	pill image	N/A (proposed: user takes image with smartphone)	pill class	N/A	N/A	N/A	Mean Average Precision	0.2933	Top-1 Accuracy	0.1952			The authors proposed a novel pill recognition system that benefits from deep learning and evaluated the method on a real dataset that contains pill images with noise, different backgrounds, poor lighting conditions, various resolutions, and points of view.		The authors look to develop dynamic weights for multiple CNN models, extend the data augmentation techniques with a wider range of image manipulations, and include the segmentation of the pill in ROI detection to completely ignore the background. Finally, they aim to develop a mobile app and a web service based on the proposed method for automatic pill recognition.
Maria	Wang et al.	2017	Pill Recognition Using Minimal Labeled Data	United States	"In this work we present a method to automatically identify a pill from a single image using Convolutional Neural Network (CNN)."	NIH Pill Recognition Dataset, other publicly available dataset	pill image	2000	Holdout dataset	1000	4000	N/A	N/A	1) Creation of a BPMH	a) Obtaining pre-admission/medical visit medication list	Unspecified	Unspecified	II	1000 pill classes	K-means clustering, CNN	N/A	colour and shape clustering; pill classification	GoogLeNet Inception	No	None	Unnamed	information acquisition	pill image	user-generated image	image	pill image	N/A	pill identity	N/A	N/A	N/A	Top 1 accuracy	0.2286	mean average precision	0.328			The accuracy of GoogLeNet for identifying pills increases when combined with colour and shape models. Data augmentation (by simulating various lighting conditions, projective distortion, reducing image quality, changing scale position and rotation, and altering backgrounds) decision fusion may improve performance when training on minimal labeled data.	None reported.	Developing dynamic weights for mutliple CNN models, extending data augmentation techniques with a wider range of manipulations, pill segmentation to ignore the background for ROI, and development of a mobile app and web service for pill recognition.
Bonnie	Yang et al.	2019	MADEx: A System for Detecting Medications, Adverse Drug Events, and Their Relations from Clinical Notes.	United States	"We present a machine learning-based clinical NLP system—MADEx—for detecting medications, ADEs, and their relations from clinical notes."	MADE 1.0 2018 dataset	clinical notes	776		100	213	21	cancer patients	1) Creation of BPMH	a) Obtaining pre-admission/medical visit medication list	N/A	N/A	II	9 entity types, 7 relation types	RNN, CRF, SVM, random forest models	RNN and CRF compared, RNN and SVM composite system, RNN and RF composite system	identify medication entities (RNN, CRF), identify medication relations (SVM, random forest), identify medication entities and relations (RNN + SVM)	LSTM	No		MADEx	information acquisition	hospital EHR		free text	narrative medication mentions	N/A	medication entities (drug, indication, frequency, severity, dose, duration, route, ADE, SSLIF [signs, symptoms and diseases that are not an ADE or an Indication]), and relations (Severity_type, manner/route, reason, dosage, duration, frequency, adverse)	N/A	N/A	N/A	F1 (NER [RNN-2]; relation [SVM]; integrated [RNN-2+SVM])	0.8233; 0.8466; 0.6125	Precision	0.8149; 0.8491; 0.5758	Recall	0.8318; 0.8441; 0.6543	MADEx achieved top-three best performance on the NER task of the MADE1.0 challenge, demonstrating the efficiency of LSTM-CRFs for clinical NER. The post-challenge evaluation showed that the relation extraction module and integrated pipeline of MADEx are comparable to the best-performing systems developed in this challenge.	The authors stated that 1) some false negatives were caused by boundary mismatching or misclassification of semantic types, 2) some entities were annotated with two different semantic categories and our NER module could not handle them correctly, 3) the tendency of the entities ADE, Indication, and SSLIF to have similar contexts makes it hard to discriminate the relation types using only the cont…	To improve the performance of detecting ADE and Indication concepts, the authors plan to develop new methods to integrate medical knowledge with corpus-based word embeddings to help distinguish between the two categories. They also plan to design post-processing rules to improve the NER module for detecting complex entities and explore the joint learning models that perform NER and relation extra…
Maria	Yang et al.	2019	MADEx: A System for Detecting Medications, Adverse Drug Events, and Their Relations from Clinical Notes.	United States	"We present a machine learning-based clinical NLP system - MADEx for detecting medications, ADEs and their relations from clinical notes"	MADE 1.0 2018 dataset	clinical note	776	Holdout dataset	100	213	21	Cancer patients	1) Creation of a BPMH	a) Obtaining pre-admission/medical visit medication list	Unspecified	Unspecified	II	9 medication entities, 9 relations	RNN, CRF, SVM, RF	Composite system; multiple models compared	NER, RE	LSTM-CRF	Yes	None	MADEx	information acquisition	clinical note	hospital EHR	free text	narrative medication mentions	N/A	medication entities (drug, indication, frequency, severity, dose, duration, route, ADE, SSLIF) and relations (drug-ADE, drug-dose, drug-frequency, drug-route, drug-indication, SSLIF-severity, ADE-severity, indication-severity)	N/A	N/A	N/A	F1	0.6125	precision	0.5758	recall	0.6542	For the NER task, LSTM-CRFs outperformed a baseline CRFs. For RE, SVM outperformed RF in the test set. The RNN-2+SVM pipeline achieved best performance in the integrated task. According to the official evaluation results from organizers, our system achieved a top three best performance among 10 participating teams and 23 submitted runs in the NER task of MADE1.0 open challenge. When there is no v…	Low precision for indication and ADE. For cross-sentence relations, MADEx only considered relations within two consecutive sentences. We also tried to include the relations across >2 sentences, however, it brought more noises to the training set and caused a serious imbalance issue. Some false negatives were caused by boundary mismatching or misclassification of semantic types, which may be due t…	To improve the performance of detecting ADE and Indication concepts, we plan to develop new methods to integrate medical knowledge with corpus-based word embeddings to help distinguish between the two categories. [46] We also plan to design post-processing rules to improve the NER module on detecting complex entities. The new methods to integrate medical knowledge with corpus-based word embedding…
Bonnie	Yazdani et al.	2023	Efficient Joint Learning for Clinical Named Entity Recognition and Relation Extraction Using Fourier Networks: A Use Case in Adverse Drug Events	Switzerland	"To tackle these limitations and issues, we propose the Joint-NER-RE-Fourier (JNRF) model with a reduced algorithmic complexity for information extraction."	2018 N2C2 ADE	clinical notes	242		N/A	61	N/A	N/A	1) Creation of BPMH	a) Obtaining pre-admission/medical visit medication list	N/A	N/A	II	9 entity types, 8 relation types	Transformers, CRF	multiple models compared	identify medication entities, identify medication relations	FNet, BERT, LSTM	No	WBERT, WBERT-CRF, BiLSTM-CRF	N/A	information acquisition	discharge summaries		free text	narrative medication mentions	Unspecified	medication entities (drug, strength, form, dosage, frequency, route, duration, reason, ADE), and relations (strength-drug, form-drug, dosage-drug, frequency-drug, route-drug, duration-drug, reason-drug, ADE-drug)	N/A	N/A	N/A	F1 (entity; entity+relation overall average)	0.8043; 0.8867	Precision	0.9097; 0.9295	Recall	0.7208; 0.8476	The authors propose a general, lightweight, and efficient model to jointly detect clinical entities and multiple relations, while requiring low computational power and memory, without the use of external tools or handcrafted rules. They also show that this model has robust performance independent of the document size. Lastly, to the best of their knowledge, this is the first effort to model ADE a…	There is a reduction in recall for the sentence-sentence setup, due to the model’s limitation to detect inter-sentence relations.
Maria	Yazdani et al.	2022	Efficient Joint Learning for Clinical Named Entity Recognition and Relation Extraction Using Fourier Networks: A Use Case in Adverse Drug Events	Switzerland	"We propose an efficient end-to-end model, the Joint-NER_x0002_RE-Fourier (JNRF), to jointly learn the tasks of named entity recognition and relation extraction for documents of variable length"	n2c2 2018 dataset	clinical note	242	Holdout dataset	61	202	Unspecified	Unspecified	1) Creation of a BPMH	a) Obtaining pre-admission/medical visit medication list	Unspecified	Unspecified	II	10 medication entities, 9 relations	Transformer	Multiple models compared	NER, RE	FNet, BERT	No	BioClinicalBERT-base	Joint-NER-RE-Fourier (JNRF)	information acquisition	clinical note	hospital EHR (discharge summary)	free text	narrative medication mentions	N/A	medication entities (drug, dosage, frequency, route, reason, duration, form, strength, dose, ADE) and relations (drug to all other entities)	N/A	N/A	N/A	F1	0.8049	precision	0.9292	recall	0.8549	Document-document training and testing shows the best performance. JNRF outperforms BERT while being less complex, takes less time to train, and is less computationally demanding. JNRF achieves consistent performance regardless of length of input sequence (i.e. document size).	Lowest performance on ADE and reason entities, presumably due to confusion between these entities (they are semantically similar) and have a small number of instances in training set.	None reported.

## Sheet: maria pablo
Reviewer	Authors	Year	Title	Country	Objectives	Data selection	Sampling unit	Training set size	Validation method	Validation set size	Evaluation set size	Number of patients	Demographic characteristics	MedRec task	MedRec subtask	Intended clinical setting	Intended user group	Implementation stage	Number of classes	ML method	If multiple methods	Function of model	Model architecture	Hybrid system?	Existing off-the-shelf tools or pre-trained models used by authors	Name of product/tool developed by authors	Stage of information processing	Model input	Data source	Data type	Data content	Data input method	Data output	Presentation of output	Output interpretation	Integration	Primary evaluation metric	Primary evaluation result	Secondary evaluation metric 1	Secondary evaluation result 1	Secondary evaluation metric 2	Secondary evaluation result 2	Key contributions	Author-reported limitations	Author-reported future directions
Maria	Ganoe et al.	2021	Natural language processing for automated annotation of medication mentions in primary care visit conversations	United States	"The objective of this study is to build and evaluate a natural language processing approach to identify medication mentions in primary care visit conversations between patients and physicians."	author-collected data	conversation transcript	10	Holdout dataset	10	65	85	44 female, 29 male; 73 white; 73 english speakers	1) Creation of a BPMH	a) Obtaining pre-admission/medical visit medication list	Unspecified	Unspecified	II	1 medication entity	maximum entropy	N/A	NER	N/A	Yes	cTAKES	Unnamed	information acquisition	conversation transcript	conversation transcript	free text	patient-provider conversation	N/A	medication name	N/A	N/A	N/A	F1	0.85	precision	0.863	recall	0.838	Compared to baseline models (MedEx-UIMA, MedXN, cTAKES), the authors' approach significantly reduced number of false positives. According to authors, this is the first attempt to extract medications from conversation transcripts.	A majority of false positives came from discussion of lab test results. Evaluation set is small and from a single medical institution. It is possible that human annotators missed a small number of true positives. System only extracts medication name and not other entities. TRanscripts are more complex if the patient 's first language is not English or if an interpreter is involved. Transcripts do…	Increase evaluation set. Extract other medication entities as well as other medical entities such as disorders. Conduct future work with end-users to determine usability of system. Integrate proposed information extraction methods with digital library of clinic recordings. Considering contextual semantics and machine learning models to improve results,
Pablo	Ganoe et al.	2021	Natural language processing for automated annotation of medication mentions in primary care visit conversations	USA	"to build and evaluate a natural language processing approach to identify medication mentions in primary care visit conversations between patients and physicians"	Author-collected data	Patient–physician conversation transcript	10	hold-out	10	65	85	51.8% female, mean age 54.62, 85.9% English-speakers	1) Creation of BPMH	a) Obtaining pre-admission/medical visit medication list	Unspecified	Unspecified	II	1 entity type	Unclear	Unclear	NER	N/A	Yes	cTAKES	Unnamed	Information acquisition		patient–physician conversation	audio transcript	narrative medication mentions	n/a	medication name	N/A	N/A	N/A	F1 (NER)	0.85	Precision (NER)	0.863	Recall (NER)	0.838	Development of a largely-rule based NLP pipeline for extraction of medication mentions from primary care visit conversation transcripts	Small dataset, only medication names were identified, transcripts may be limited by complexities such as English not being the patient's first language, notes written after the visit by the physician are not included, contextual details are not considered	Evaluate using larger and more diverse datasets, identify additional entity types (e.g, frequency), incorporate contextual semantics and ML models, obtain feedback from potential end-users, integrate the system into a "digital library of clinic visit recordings"
	Ganoe et al.	2021	Natural language processing for automated annotation of medication mentions in primary care visit conversations	United States	"to build and evaluate a natural language processing approach to identify medication mentions in primary care visit conversations between patients and physicians"	Author-collected data	Patient–physician conversation transcript	10	hold-out	10	65	85	51.8% female, mean age 54.62, 85.9% English-speakers	1) Creation of BPMH	a) Obtaining pre-admission/medical visit medication list	Unspecified	Unspecified	II	1 medication entity	maximum entropy	N/A	NER	N/A	Yes	cTAKES	Unnamed	information acquisition	conversation transcript	patient–physician conversation transcript	free text	narrative medication mentions	N/A	medication name	N/A	N/A	N/A	F1 (NER)	0.85	Precision (NER)	0.863	Recall (NER)	0.838	Compared to baseline models (MedEx-UIMA, MedXN, cTAKES), the authors' approach significantly reduced number of false positives. According to authors, this is the first attempt to extract medications from conversation transcripts.	A majority of false positives came from discussion of lab test results. Evaluation set is small and from a single medical institution. It is possible that human annotators missed a small number of true positives. System only extracts medication name and not other entities. TRanscripts are more complex if the patient 's first language is not English or if an interpreter is involved. Transcripts do…	Increase evaluation set. Extract other medication entities as well as other medical entities such as disorders. Conduct future work with end-users to determine usability of system. Integrate proposed information extraction methods with digital library of clinic recordings. Considering contextual semantics and machine learning models to improve results,

## Sheet: pablo praveen
Reviewer	Authors	Year	Title	Country	Objectives	Data selection	Sampling unit	Training set size	Validation method	Validation set size (if applicable)	Evaluation set size	Number of patients	Demographic characteristics	MedRec task	MedRec subtask	Intended clinical setting	Intended user group	Implementation stage	Number of classes	ML method	If multiple methods	Function of model	Model architecture	Hybrid system?	Existing off-the-shelf tools or pre-trained models used by authors	Name of product/tool developed by authors	Stage of information processing	Model input	Data source	Data type	Data content	Data input method	Data output	Presentation of output	Output interpretation	Integration	Primary evaluation metric	Primary evaluation result	Secondary evaluation metric 1	Secondary evaluation result 1	Secondary evaluation metric 2	Secondary evaluation result 2	Key contributions	Author-reported limitations	Author-reported future directions
Pablo	Alfattni et al.	2021	Extracting Drug Names and Associated Attributes From Discharge Summaries: Text Mining Study.	UK	to "[evaluate] the feasibility of using NLP and deep learning approaches for extracting and linking drug names and associated attributes identified in clinical free-text notes"	n2c2 2018 dataset	Clinical note (discharge summary)	273		30	202	Unspecified	Unspecified	1) Creation of BPMH	a) Obtaining pre-admission/medical visit medication list	Unspecified	Unspecified	II	8 entity types, 7 relation types	RNN, CRF	Composite system, comparison	NER, RE	BiLSTM-CRF, LSTM	No	CLAMP, cTAKES, spaCy	DrugEx	Information acquisition		hospital EHR	free text	narrative medication mentions	n/a	medication entities (medication, dosage, frequency, mode, duration, strength, form, reason), relations (drug-dosage, drug-frequency, drug-mode, drug-duration, drug-strength, drug-form, drug-reason)	N/A	N/A	N/A	F1 (NER); F1 (RE); F1 (end-to-end)	0.914; 0.917; 0.824	Precision (NER); precision (RE); precision (end-to-end)	0.949; 0.935; 0.918	Recall (NER); recall (RE); recall (end-to-end)	0.884; 0.902; 0.765	Exploration of different ML and rule-based methods for an end-to-end medication extraction system. Interestingly, the rule-based RE model achieved better performance than the ML model	The NER model made context-related errors, and sometimes confused entities like strength and dose or route and form, suboptimal performance for certain entity types (eg reason)	Explore the use of contextual word embeddings, evaluate transferability/generalizability to different biomedical tasks and datasets
Praveen	Alfattni, Ghada and Belousov, Maksim and Peek, Niels and Nenadic, Goran	2021	Extracting Drug Names and Associated Attributes From Discharge Summaries: Text Mining Study.	UK	This study evaluates the feasibility of using NLP and deep learning approaches for extracting and linking drug names and associated attributes identified in clinical free-text notes and presents an extensive error analysis of different methods.	2018 National NLP Clinical Challenges (n2c2)	clinical notes	303		202	N/A	N/A	N/A	1) Creation of BPMH	a) Obtaining pre-admission/medical visit medication list	Unspecified	Unspecified	II	8 entities, 7 relations	RNN, CRF	Composite system	Identify medication entities and relations	BiLSTM-CRF	Yes	N/A	Unnamed	information acquisition		hospital EHR	free text	narrative medication mentions	Unspecified	medication entities and relations	N/A	N/A	N/A	F1 Score End to end (PWE+CE)c+rules	0.824	Precision End to end (PWE+CE)c+rules	0.918	Recall End to end (PWE+CE)c+rules	0.765	In this study, we constructed an end-to-end system (DrugEx) composed of bidirectional LSTM, CRF, and rule-based methods for extracting drug-related information from free-text discharge summaries.	n/a	In future work, we aim to investigate contextual embeddings, such as ELMo and BERT, which have been proven to provide considerable improvements in other tasks that include complex language structures, ambiguous word use, and unseen words in training. We also consider assessing the performance and transferability of the models across different biomedical data sets and tasks.
Combined	Alfattni et al.	2021	Extracting Drug Names and Associated Attributes From Discharge Summaries: Text Mining Study.	United Kindgom	To evaluate the feasibility of using NLP and deep learning approaches for extracting and linking drug names and associated attributes identified in clinical free-text notes.	n2c2 2018 dataset	Clinical note	273	Holdout dataset	30	202	Unspecified	Unspecified	1) Creation of BPMH	a) Obtaining pre-admission/medical visit medication list	Unspecified	Unspecified	II	8 medication entities, 7 relations	RNN, CRF	Composite system	named entity recognition, relation extraction	BiLSTM-CRF, LSTM	No	CLAMP, cTAKES	DrugEx	Information acquisition	Clinical note	hospital EHR	free text	narrative medication mentions	N/A	medication entities (medication, dosage, frequency, mode, duration, strength, form, reason), relations (drug-dosage, drug-frequency, drug-mode, drug-duration, drug-strength, drug-form, drug-reason)	N/A	N/A	N/A	F1 (NER); F1 (RE); F1 (end-to-end)	0.914; 0.917; 0.824	precision (NER); precision (RE); precision (end-to-end)	0.949; 0.935; 0.918	recall (NER); recall (RE); recall (end-to-end)	0.884; 0.902; 0.765	In this study, the authors constructed an end-to-end system (DrugEx) composed of bidirectional LSTM, CRF, and rule-based methods for extracting drug-related information from free-text discharge summaries. The system incorporating pretrained word embeddings and character embeddings achieved the best performance on NER. The rule-based system outperformed the ML-based system on RE.	The NER model made context-related errors, and sometimes confused entities like strength and dose or route and form. Suboptimal performance for certain entity types (e.g., reason).	Explore the use of contextual word embeddings. Evaluate transferability/generalizability to different biomedical tasks and datasets.
Pablo	Chapman et al.	2018	Medication and Adverse Drug Event Detection - Hybrid system for adverse drug event detection.	USA	to develop " a system that automatically identifies ADEs explicitly stated in clinical narratives as well as other information about patient drug treatments"	MADE 1.0 dataset	Clinical note	876 for NER, unclear for RE		5-fold cross-validation (NER), unclear for RE	213 (NER); 176 (RE); 213 (end-to-end)	21	Cancer patients	1) Creation of BPMH	a) Obtaining pre-admission/medical visit medication list	Unspecified	Unspecified	II	9 entity types, 7 relation types	CRF, RF	Composite system	NER, RE	N/A	Yes	MedEx	Unnamed	Information acquisition		hospital EHR	free text	narrative medication mentions	n/a	medication entities (name, indication, frequency, severity, dosage, duration, route, ADEs, SSLIF), medication relations (ADE-severity, drug-route, drug-indication, drug-dosage, drug-duration, drug-frequency, drug-ADE)	N/A	N/A	N/A	F1 (NER); F1 (RE alone); F1 (RE in final system); F1 (end-to-end)	0.809; 0.914; 0.868; 0.592	Precision (NER); precision (RE)	0.838; 0.917	Recall (NER); recall (RE)	0.781; 0.912	Development of an NER+RE pipeline NOT based on deep learning models	Generalizability to non-oncology patients is unclear, suboptimal performance for ADE and reason/indication entity types	Evaluate performance in Department of Veteran Affairs "to determine how well this work may translate to improving outcomes"
Praveen	Chapman, Alec B.; Peterson, Kelly S.; Alba, Patrick R.; DuVall, Scott L.; Patterson, Olga V.	2018	Medication and Adverse Drug Event Detection - Hybrid system for adverse drug event detection.	United States	We present a system that automatically identifies ADEs explicitly stated in clinical narratives as well as other information about patient drug treatments as submitted to the NLP Challenges for Detecting Medication and Adverse Drug Events from Electronic Health Records (MADE 1.0) and our methods for all three tasks of the challenge	MADE 1.0 2018 dataset	clinical notes	876		N/A	213	21	Cancer patient	1) Creation of BPMH	a) Obtaining pre-admission/medical visit medication list	Unspecified	Unspecified	II	9 entities, 7 relations	CRF, Random Forest	not applicable	Identify medication entities, ADEs, and relations	N/A	Yes	MedEx	Unnamed	information acquisition		hospital EHR	free text	narrative medication mentions	Unspecified	medication entities, ADEs, and relations	N/A	N/A	N/A	Overall Micro F1 NER model ; Overall Micro F1 RE model	0.809; 0.914	Precision F1 NER model ; Precision F1 RE model	0.838; 0.917	Recall F1 NER model ; Recall F1 RE model	0.781; 0.912	Machine learning models offer effective tools for pharmacovigilance. Drug-related entities can be identified using sequence labeling methods and can then be linked together through utilizing machine learning classification methods.	since this challenge was conducted on a set of notes from oncology patients, it is unclear how well these models might generalize for pharmacovigilance in other medical 22 ADE detection domains.	In future work, we intend to evaluate these models in the Department of Veterans Affairs to determine how well this work may translate to improving outcomes.
Combined	Chapman et al.	2018	Medication and Adverse Drug Event Detection - Hybrid system for adverse drug event detection.	United States	To develop a system that automatically identifies ADEs explicitly stated in clinical narratives as well as other information about patient drug treatments.	MADE 1.0 2018 dataset	Clinical note	876 (NER); unclear for RE	5-fold cross validation (NER)	N/A	213 (NER); 176 (RE); 213 (end-to-end)	21	Cancer patients	1) Creation of BPMH	a) Obtaining pre-admission/medical visit medication list	Unspecified	Unspecified	II	9 medication entities, 7 relations	CRF, random forest	Composite system	named entity recognition, relation extraction	N/A	Yes	MedEx	Unnamed	information acquisition	Clinical note	hospital EHR	free text	narrative medication mentions	N/A	medication entities (name, indication, frequency, severity, dosage, duration, route, ADEs, SSLIF), medication relations (ADE-severity, drug-route, drug-indication, drug-dosage, drug-duration, drug-frequency, drug-ADE)	N/A	N/A	N/A	F1 (NER); F1 (RE); F1 (RE in final system); F1 (end-to-end)	0.809; 0.914; 0.868; 0.592	precision (NER); precision (RE)	0.838; 0.917	Recall (NER); recall (RE)	0.781; 0.912	The authors developed an NER+RE pipeline.	Since this challenge was conducted on a set of notes from oncology patients, it is unclear how well these models might generalize for pharmacovigilance in other medical domains. Suboptimal performance for ADE and reason/indication entities.	Evaluate performance in Department of Veteran Affairs "to determine how well this work may translate to improving outcomes".
Pablo	Gan et al.	2023	A deep learning approach for medication disposition and corresponding attributes extraction.	USA	to develop a system for "extracting medication and corresponding attributes from clinical notes"	CMED dataset/n2c2 2022	Clinical note	350		50	100	296	Unspecified	1) Creation of BPMH	a) Obtaining pre-admission/medical visit medication list	Unspecified	Unspecified	II	1 entity type, 3 medication event classes, 5 context types (7 action classes, 4 temporality classes, 4 certainty classes, 3 actor classes, 2 negation classes)	Transformer, CRF	Composite system	NER, event classification, context classification	BERT, T5	Yes	ClinicalBERT, pyRuSH, spaCy	Unnamed	Information acquisition		hospital EHR	free text	narrative medication mentions	n/a	medication name, medication event type (disposition, no disposition, undetermined), event action (start, stop, increase, decrease, unique dose, other change, unknown), event temporality (past, present, future, unknown), event certainty (certain, hypothetical, conditional, unknown), event actor (physician, patient, unknown), event negation (negated, not negated)	N/A	N/A	N/A	F1 (NER); F1 (event); F1 (context); F1 (combined context)	0.955; 0.824; 0.909; 0.678	Precision (NER); precision (event); precision (context); precision (combined context)	0.949; 0.823; 0.909; 0.678	Recall (NER); recall (event); recall (context); recall (combined context)	0.962; 0.825; 0.909; 0.678	Development of NLP models for medication event and context recognition. Aggregation of the labels for a single medication with multiple events. Use of "special tokens" to address the issue of multiple medications being mentioned in the same context. Additional evaluation of a zero-shot context classification model (though poor performance).	No hyperparameter searching was performed due to time/resource constraints, entangled contexts (eg within the same sentence) for different medications were difficult to differentiate	Further tune hyperparameters, integrate information about the section in which a certain sentence/text is found
Praveen	Gan, Qiwei and Hu, Mengke and Peterson, Kelly S and Eyre, Hannah and Alba, Patrick R and Bowles, Annie E and Stanley, Johnathan C and DuVall, Scott L and Shi, Jianlin	2023	A deep learning approach for medication disposition and corresponding attributes extraction.	United States	This article summarizes our approach to extracting medication and corresponding attributes from clinical notes, which is the focus of track 1 of the 2022 National Natural Language Processing (NLP) Clinical Challenges(n2c2) shared task.	2022 n2c2 challenge which used CMED	clinical notes	350		50	100	296	N/A	1) Creation of BPMH	a) Obtaining pre-admission/medical visit medication list	Unspecified	Unspecified	II	3 tasks	Transformers	multiple transformer models compared	Identify medication entities, events and contexts	BERT	No	ClincalBERT	Unnamed	information acquisition		hospital EHR	free text	narrative medication mentions	Unspecified	medication entities, events and contexts	N/A	N/A	N/A	Strict F1 score medication extraction ; Macro F1 score ClinicalBERT W marker P+C+N event classification; Combined F1 ClinicalBERT W marker P + C + N aggregating context classification	0.955; 0.824; 0.678	Strict precision medication extraction ; Macro precision ClinicalBERT W marker P+C+N event classification; Combined Precision context classification	0.949; 0.823; 0.678	Strict recall medication extraction ; Macro recall ClinicalBERT W marker P+C+N event classification; Combined recall context classification	0.962; 0.825; 0.678	In this study, we presented a three-step deep learning-based NLP system for medication extraction, event classification, and context classification.	the context clues were tangled with each other, making context classification difficult. Due to time and resource limitation, we did not perform any hyper-parameter search.	Further experiments might need to adjust the model to link the attribute to the corresponding context clues to overcome the barrier. Further parameter tuning could potentially reach a better performance using the same approach.
Combined	Gan et al.	2023	A deep learning approach for medication disposition and corresponding attributes extraction.	United States	To develop a system for extracting medication and corresponding attributes from clinical notes.	n2c2 2022 dataset	Clinical note	350	Holdout dataset	50	100	296	Unspecified	1) Creation of BPMH	a) Obtaining pre-admission/medical visit medication list	Unspecified	Unspecified	II	1 medication entity, 3 event classes, 5 context categories (7 action classes, 4 temporality classes, 4 certainty classes, 3 actor classes, 2 negation classes)	Transformer, CRF	Composite system; Multiple models compared	named entity recognition, event classification, context classification	BERT, T5	No	ClinicalBERT, pyRuSH	Unnamed	information acquisition	Clinical note	hospital EHR	free text	narrative medication mentions	N/A	medication name, medication event type (disposition, no disposition, undetermined), event action (start, stop, increase, decrease, unique dose, other change, unknown), event temporality (past, present, future, unknown), event certainty (certain, hypothetical, conditional, unknown), event actor (physician, patient, unknown), event negation (negated, not negated)	N/A	N/A	N/A	F1 (NER); F1 (event); F1 (context); F1 (combined context)	0.955; 0.824; 0.909; 0.678	Precision (NER); precision (event); precision (context); precision (combined context)	0.949; 0.823; 0.909; 0.678	Recall (NER); recall (event); recall (context); recall (combined context)	0.962; 0.825; 0.909; 0.678	Development of NLP models for medication event and context recognition. Aggregation of the labels for a single medication with multiple events. Use of "special tokens" to address the issue of multiple medications being mentioned in the same context. Additional evaluation of a zero-shot context classification model (though poor performance).	No hyperparameter searching was performed due to time/resource constraints. Entangled contexts (eg within the same sentence) for different medications were difficult to differentiate	Further experiments might need to adjust the model to link the attribute to the corresponding context clues to overcome the barrier.Integrate information about the section in which a certain sentence/text is found. Further parameter tuning could potentially reach a better performance using the same approach.
Pablo	Hasan et al.	2008	Towards a Collaborative Filtering Approach to Medication Reconciliation	USA	to "develop techniques for automatic detection of omissions in medication lists"	Author-collected data	Medication list	182		leave-one-out cross validation	N/A	182	Long-term care, "49% of the patients are female and the median age is 81"	1) Creation of BPMH	a) Obtaining pre-admission/medical visit medication list	Unspecified	Unspecified	II	2 classes	KNN	N/A	Rank drugs not present in a medication list based on predicted likelihood of missingness	N/A	No	N/A	Unnamed	Information acquisition		pharmacy	structured list	medication list	n/a	ranked list of missing medications	N/A	N/A	N/A	Proportion of patients whose missing drug is ranked at 1	0.23	Proportion of patients whose missing therapeutic class is ranked at 1	0.24	N/A	N/A	"simple collaborative filtering approaches that use only medication information can do a relatively good job at “recommending” missing medications"	the methods assume a fixed set of drugs, the qualtiy of the training data was not assessed	conduct sensitivity analyses relaxing assumptions about fixed set of drugs, "include other information pertinent to predicting missing drugs, including information on patient demographics, diagnoses, prescribing physicians, and allergies"
Praveen	Hasan, Sharique and Duncan, George T and Neill, Daniel B and Padman, Rema	2008	Towards a collaborative filtering approach to medication reconciliation.	United States	In this paper, we outline an approach for using collaborative filtering as a methodology for the problem of medication reconciliation – specifically detecting omissions of medications from a patient’s list.	Author-collected data	medication data	182		182	N/A	182	49% of the patients are female and the median age is 81 with a 1st and 3rd quartiles of 63 and 88, respectively	1) Creation of BPMH	a) Obtaining pre-admission/medical visit medication list	Unspecified	Unspecified	II	177 unique branded drugs, 64 therapeutic classes	k-nearest neighbors	not applicable	identifying omissions in medication lists	N/A	No	N/A	Unnamed	information acquisition		pharmacy records	free text	narrative medication mentions	Unspecified	medication entities	N/A	N/A	N/A	Mean KNN results for missing branded drug	33.7	Mean KNN results for missing therapeutic class	12.8			Our preliminary results suggest that simple collaborative filtering approaches that use only medication information can do a relatively good job at “recommending” missing medications.	One limitation of our current research is that it assumes a fixed set of drugs, drawn only from the long-term care center itself. A second limitation is the implicit assumptions about the accuracy of the training data. In real life situations, the training data may also be spotty and imperfect.	In future work, we plan to evaluate how robust the predictions are to relaxation of these assumptions. As next steps, we will extend our collaborative filtering framework to include other information pertinent to predicting missing drugs, including information on patient demographics, diagnoses, prescribing physicians, and allergies.
Combined	Hasan et al.	2008	Towards a collaborative filtering approach to medication reconciliation.	United States	To use collaborative filtering for medication reconciliation, specifically to detect omissions of medications from a patient's list.	Author-collected data	Medication list	182	Leave-one-out cross validation	N/A	N/A	182	Long-term care patients; female = 49%; median age = 81	1) Creation of BPMH	a) Obtaining pre-admission/medical visit medication list	Unspecified	Unspecified	II	177 medication classes, 64 therapeutic classes	kNN	N/A	Rank drugs not present in a medication list based on predicted likelihood of missingness	N/A	No	N/A	Unnamed	Information acquisition	Medication list	pharmacy records	free text	narrative medication mentions	N/A	ranked list of missing medications	N/A	N/A	N/A	Top 1 accuracy (drug)	0.23	Top 1 accuracy (therapeutic class)	0.24	N/A	N/A	Co-occurrence counting outperforms other methods, including kNN.	One limitation is that it assumes a fixed set of drugs, drawn only from the long-term care center itself. A second limitation is the implicit assumptions about the accuracy of the training data.	Conduct sensitivity analyses relaxing assumptions about fixed set of drugs. Extend collaborative filtering framework to include other information pertinent to predicting missing drugs, including information on patient demographics, diagnoses, prescribing physicians, and allergies.
Pablo	Jouffroy et al.	2021	Hybrid Deep Learning for Medication-Related Information Extraction From Clinical Texts in French: MedExt Algorithm Development Study.	France	"to develop a system to extract medication-related information from clinical text written in French."	Author-collected data	Clinical note	216		24	80	Unspecified	Unspecified	1) Creation of BPMH	a) Obtaining pre-admission/medical visit medication list	Unspecified	Unspecified	II	7 entity types	RNN, CRF	Comparison	NER	BiLSTM	Yes	Base de données publique des medicaments, OpenMedic	Unnamed	Information acquisition		hospital EHR	free text	narrative medication mentions	n/a	medication entities (drug name, drug class, dosage, frequency, duration, route, condition)	N/A	N/A	N/A	F1 (NER)	0.8986	Precision (NER)	0.9083	Recall (NER)	0.8917	Development of a hybrid system leveraging "expert rules, deep contextualized embedding, and deep neural networks" for medication extraction in French	System restricted to NER (no RE), embeddings trained on a corpus of limited size	Develop a multitask model for NER and RE and context extraction, train embeddings on a larger and more diverse corpus
Praveen	Jouffroy, Jordan and Feldman, Sarah F and Lerner, Ivan and Rance, Bastien and Burgun, Anita and Neuraz, Antoine	2021	Hybrid Deep Learning for Medication-Related Information Extraction From Clinical Texts in French: MedExt Algorithm Development Study.	France	We aimed to develop a system to extract medication-related information from clinical text written in French.	Author-collected data	clinical notes	216		24	80	N/A	N/A	1) Creation of BPMH	a) Obtaining pre-admission/medical visit medication list	Unspecified	Unspecified	II	7 entities	RNN, CRF	Composite system	Identify medication entities	BiLSTM, BiLSTM-CRF	Yes	N/A	Unnamed	information acquisition		hospital EHR	free text	narrative medication mentions	Unspecified	medication entities	N/A	N/A	N/A	F-measure BiLSTM + ELMo+ RBS	0.8986	Precision BiLSTM + ELMo+ RBS	0.9083	Recall BiLSTM + ELMo+ RBS	0.8917	The combination of expert rules, deep contextualized embedding (embedding for language model), and deep neural networks improved medication information extraction. This association achieved high performance on a heterogeneous corpus of French-language clinical reports, despite the data set’s small size.	we did not reproduce our study on a standard corpus such as that of the I2B2 challenge. Second, the embedding for language model was trained on a set of 100,000 French clinical notes from a single hospital. Finally, our study focused on recognizing medication information entities without extracting the relationships among them.	We would, therefore, have to redevelop all the expert rules for this English corpus. we will build a multitask model to predict medication fields and relations. We will also predict medication event markers such as start, stop, increase, decrease, switch, or unique intake of medication. Moreover, we could also predict meta-attribute markers that would provide information on the experiencer (patie…
Combined	Jouffroy et al.	2021	Hybrid Deep Learning for Medication-Related Information Extraction From Clinical Texts in French: MedExt Algorithm Development Study.	France	To develop a system to extract medication-related information from clinical text in French.	Author-collected data	Clinical note	216	Holdout dataset	24	80	Unspecified	Unspecified	1) Creation of BPMH	a) Obtaining pre-admission/medical visit medication list	Unspecified	Unspecified	II	7 entities	RNN, CRF	Composite system; Multiple models compared	named entity recognition	BiLSTM, BiLSTM-CRF	Yes	N/A	Unnamed	Information acquisition	Clinical note	hospital EHR	free text	narrative medication mentions	N/A	medication entities (drug name, drug class, dosage, frequency, duration, route, condition)	N/A	N/A	N/A	F1 (NER)	0.8986	precision (NER)	0.9083	recall (NER)	0.8917	Development of a hybrid system leveraging "expert rules, deep contextualized embedding, and deep neural networks" for medication extraction in French. Hybrid system combining BiLSTM with rules and embeddings outperformed both deep-learning based and rule-based models.	The study focused on recognitizing medication entities without extracting relations. The embeddings were trained on a set of 100,000 French clinical notes from a single hospital. Since the system wwas developed for French notes, rules would have to be redeveloped in English to assess and compare performance on a standard corpus such as the i2b2 dataset.	Develop rules for English corpus. Develop a multitask model for NER and RE. Develop a model that can extract medication event/status (start, stop, increase, decrease, switch, single dose) and context (actor, temporality, certainty).
Pablo	Larios Delgado et al.	2019	Fast and accurate medication identification.	USA	to develop a deep learning model for pill detection and classification	Pill Image Recognition Challenge dataset	Pill image	5600		4-fold cross-validation	1400	N/A	N/A	1) Creation of BPMH	a) Obtaining pre-admission/medical visit medication list	Unspecified	Unspecified	II	924 pill types	CNN	Composite system, comparison	Pill localization, pill classification	ResNet, SqueezeNet, MobileNet, InceptionV3	Yes	ImageNet, Pillbox	Unnamed	Information acquisition		user-generated image	image	pill image	n/a	pill identity	N/A	N/A	N/A	Overall accuracy (pill classification)	0.771	N/A	N/A	N/A	N/A	Development of a two-stage deep learning model for pill localization and classification from both consumer and reference images.	Limited to 924 pill classes, there are certain pills that look very similar besides their imprints, yielding poor results	Using pill images taken under more diverse settings (e.g., lighting), expand to a greater number of pill classes, incorporate OCR methods to identify pills with hard-to-read imprints
Praveen	Larios Delgado, Natalia and Usuyama, Naoto and Hall, Amanda K and Hazen, Rebecca J and Ma, Max and Sahu, Siva and Lundin, Jessica	2019	Fast and accurate medication identification.	United States	We show a deep-learning application that can help reduce avoidable errors with their attendant risk, i.e., correctly identifying prescription medication, which is currently a tedious and error-prone task. We demonstrate prescription-pill identification from mobile images in the NIH NLM Pill Image Recognition Challenge dataset.	Pill Image Recognition Challenge dataset	Pill images	100000 synthetic images		couldnt find this	couldnt find this	N/A	N/A	1) Creation of BPMH	a) Obtaining pre-admission/medical visit medication list	Unspecified	Unspecified	II	924 target pills	CNN	not applicable	Identify medication	N/A	No	N/A	Unnamed	information acquisition		user-generated image	pill image specifically imprint, colour, and shape	images of pill	Unspecified	medication identity	N/A	N/A	N/A	InceptionV3 avg precision all classes,%	0.8594	N/A	N/A	N/A	N/A	Here, we presented a prescription-pill identification method based on a fully convolutional network (FCN) employed as a blob detector.	n/a	further investigation is needed to study the efficacy of a similar technology in a pharmacy, ER, or other healthcare (or clinical) setting.
Combined	Larios Delgado et al.	2019	Fast and accurate medication identification.	United States	To develop a deep learning application for prescription pill identification from mobile images.	NIH NLM Pill image Recognition Challenge dataset	Pill images	100000 (pill localization); 6000 (classification)	4-fold cross validation	N/A	1000	N/A	N/A	1) Creation of BPMH	a) Obtaining pre-admission/medical visit medication list	Unspecified	Unspecified	II	924 pill classes	CNN	N/A	Pill localization, pill classification	ImageNet, ResNet, SqueezeNet, MobileNet, InceptionV3	Yes	N/A	Unnamed	Information acquisition	Pill image	user-generated image	image	pill image	N/A	pill identity	N/A	N/A	N/A	Top 1 accuracy (pill classification)	0.771	N/A	N/A	N/A	N/A	Development of a two-stage deep learning model for pill localization and classification from both consumer and reference images. The MobileNet-based model showed the best top-1 accuracy, while the ResNet 50 model showed the best top-5 accuracy.	The model is limited to 924 pill classes. There are certain pills that look very similar aside from their imprints, yeilding poor results.	Use pill images taken under more diverse settings (e.g., lighting). Expand to a greater number of pill classes. Incorporate OCR method to identify pills with hard-to-read imprints. Study the efficacy of the technology, in a real-world setting (e.g., pharmacy, ER or other healthcare setting).
Pablo	Lerner et al.	2020	Learning the grammar of drug prescription: recurrent neural network grammars for medication information extraction in clinical texts	France	to "[evaluate] the RNNG, a neural top-down transition based parser, for medication information extraction in clinical texts."	APmed dataset	Clinical note	203		37	80	Unspecified	Unspecified	1) Creation of BPMH	a) Obtaining pre-admission/medical visit medication list	Unspecified	Unspecified	II	7 entity types, 7 event types, 2 relation types	RNN, CRF	Composite system, comparison	NER, RE, event classification	seq-BiLSTM-CRF, seq-RNNG	Yes	ELMo, flashtext	Unnamed	Information acquisition		hospital EHR	free text	narrative medication mentions	n/a	medication entities (drug name, dose, frequency, drug class, route, duration, condition), medication events (start, start & stop, stop, continue, switch, decrease, increase), medication relations (drug & attributes, prescription)	N/A	N/A	N/A	F1 (NER); F1 (RE), F1 (event)	0.841; 0.887; 0.530	N/A	N/A	N/A	N/A	Development of an algorithm combining sequence labeling and structured parsing for medication information extraction from French clinical notes	Overlapping relations or those that span multiple sentences are not always well modeled by the hierarchical representation used in this paper, the RNNG model can only take a mini-batch size of 1 (limits parallelization), the authors did not use Transformer-based models	Add a context element to the model to enable multi-sentence representations, integrate BiLSTM predictions into the RNNG architecture
Praveen	Lerner, Ivan and Jouffroy, Jordan and Burgun, Anita and Neuraz, Antoine	2004	Learning the grammar of drug prescription: recurrent neural network grammars for medication information extraction in clinical texts	France	In this study, we evaluated the RNNG, a neural top-down transition based parser, for medication information extraction in clinical texts.	APmed corpus	clinical documents	203		37	80	N/A	N/A	1) Creation of BPMH	a) Obtaining pre-admission/medical visit medication list	Unspecified	Unspecified	II	7 entities, 7 events, 2 relations	RNNG	not applicable	Identify medication entities, events and relations	LSTM, stack-LSTM	No	N/A	RNNG	information acquisition		hospital EHR	free text	narrative medication mentions	Unspecified	medication entities, events and relations	N/A	N/A	N/A	Micro average F-measure seq-RNNG relations; Micro average F-measure seq-RNNG entities; Micro average F-measure seq-RNNG events;	0.887; 0.84; 0.525	n/a	n/a	n/a	n/a	In this study, we evaluated models on the task of extracting medication information, which are drug names and attributes or events and how they are related.We show that RNNG, an LSTM based architecture developed to explicitly compose a hierarchical representation of a sentence, outperforms a simpler BiLSTM-CRF baseline to model complex relations	First, the hierarchical representation of drug prescription is not suited for representing all types of relations. Second, the RNNG model only accepts a mini-batch size of 1, which does not allow the full potential of parallelization of modern GPUs. Another limitation is that we did not account for the training procedure uncertainty, caused by the convergence of the models to different local mini…	Another direction of research to model hierarchical outputs could leverage graph-based models
Combined	Lerner et al.	2020	Learning the grammar of drug prescription: recurrent neural network grammars for medication information extraction in clinical texts	France	To evaluate the RNNG, a neural top-down transition based parser, for medication information extraction in clinical texts.	APmed dataset	Clinical note	203	Holdout dataset	37	80	Unspecified	Unspecified	1) Creation of BPMH	a) Obtaining pre-admission/medical visit medication list	Unspecified	Unspecified	II	7 medication entities, 7 medication event classes, 2 relations	RNN, CRF	Composite system; Multiple models compared	named entity recognition, relation extraction, event classification	seq-BiLSTM-CRF, seq-RNNG	Yes	ELMo, flashtext	Unnamed	Information acquisition	Clinical note	hospital EHR	free text	narrative medication mentions	N/A	medication entities (drug name, dose, frequency, drug class, route, duration, condition), medication events (start, start & stop, stop, continue, switch, decrease, increase), medication relations (drug-attributes, drug-prescription)	N/A	N/A	N/A	F1 (NER); F1 (RE), F1 (event)	0.841; 0.887; 0.530	N/A	N/A	N/A	N/A	The authors developed RNNG which combines sequence labeling and structure parsing for medication information extracion from French clinical notes. RNNG outperformed BiLSTM-CRF on relation extraction, but not named entity recognition or event classification. Joint modeling improved the performance of RNNG on RE but not on the other tasks.	Overlapping relations or those that span multiple sentences are not always well modeled by the hierarchical representation used in this paper. The RNNG model can only take a mini-batch size of 1, which limits parallelization. The authors did not account for training procedure uncertainty. The authors did not use Transformer architectures.	Add a context element to the model to enable multi-sentence representations. Integrate BiLSTM predictions into the RNNG architecture. Model hierarchical inputs using graph-based models.
Pablo	Li et al.	2015	An end-to-end hybrid algorithm for automated medication discrepancy detection.	USA	"(1) to develop a computerized algorithm for medication discrepancy detection between patients’ discharge prescriptions (structured data) and medications documented in free-text clinical notes (unstructured data); and (2) to assess the performance of the algorithm on real-world medication reconciliation data."	Author-collected data	Clinical note, prescription list	6717		10-fold cross validation, divided at the encounter level	N/A	271	Pediatrics (complex care)	2) Identification of discrepancies	b) Identification of common medications between lists ; c) Identification of discrepant medications between lists	Unspecified	Unspecified	II	8 entity types	CRF, ?	Composite system	NER, medication matching (between prescription list and notes)	N/A	Yes	RxNorm	Unnamed	Information analysis		hospital EHR	free text, structured list	narrative medication mentions, medication list	n/a	medication entities (drug name, amount, dosage, frequency, form, duration, strength, route), relations (drug-amount, drug-dosage, drug-frequency, drug-route, drug-duration, drug-strength, drug-form), matched medications (and attributes), discrepant medications (and attributes)	N/A	N/A	N/A	F1 (NER); F1 (RE); F1 (matching); F1 (end-to-end)	0.933; 0.991; 0.647-0.953; 0.510-0.910	Precision (NER); precision (RE); precision (matching); precision (end-to-end)	0.950; 0.987; 0.534-0.981; 0.422-0.959	Recall (NER); recall (RE); recall (matching); recall (end-to-end)	0.916; 0.994; 0.818-0.928; 0.646-0.866	Development of an end-to-end hybrid system for medication extraction and identification of matches and discrepancies between clinical notes and prescription lists. This is one of the only (if not only) articles in our sample that automates task 2 of MedRec.	Suboptimal performance for attribute matching, evaluation limited to retrospective data	Apply more sophisticated NLP methods to take into account context elements, evaluate system using data from a more diverse patient population, evaluate system in a prospective manner
Praveen	Li, Qi and Spooner, Stephen Andrew and Kaiser, Megan and Lingren, Nataline and Robbins, Jessica and Lingren, Todd and Tang, Huaxiu and Solti, Imre and Ni, Yizhao	2015	An end-to-end hybrid algorithm for automated medication discrepancy detection.	United States	Our specific aims are: (1) to develop a computerized algorithm for medication discrepancy detection between patients’ discharge prescriptions (structured data) and medications documented in free-text clinical notes (unstructured data); and (2) to assess the performance of the algorithm on real-world medication reconciliation data.	Author-collected data	clinical documents (discharge prescription lists and clincal notes)	couldnt find this		couldnt find this	couldnt find this	271	N/A	1) Creation of BPMH	a) Obtaining pre-admission/medical visit medication list	Unspecified	Unspecified	II	couldnt find this	CRF- medication entities, rule-based for attribute linkage, and hybrid system for medication matching	not applicable	Identify medication entities, attribute linkages, and medication matching	N/A	Yes	N/A	Unnamed	information acquisition		hospital EHR	free text	narrative medication mentions	Unspecified	medication entities, attribute linkage, and medication matching	N/A	N/A	N/A	F-value overall matched medication entitiy detection+attribute linkage process+medication matching	0.91	Precision overall matched medication entitiy detection+attribute linkage process+medication matching	0.959	Recall overall matched medication entitiy detection+attribute linkage process+medication matching	0.866	By leveraging ML and NLP technologies, we developed and implemented an end-to-end hybrid algorithm for reconciling medications between free-text clinical notes (unstructured data) and discharge prescription lists (structured data).	Further refinements in the algorithm are required to increase the recall in identifying discrepant medications.	Consequently, we hypothesize that the computerized algorithm, when transferred to the production environment, will have potential for significant impact in reduction of effort for conducting medication reconciliation in the clinical practice setting.
Combined	Li et al.	2015	An end-to-end hybrid algorithm for automated medication discrepancy detection.	United States	To develop a computerized algorithm for medication discrepancy detection between patients' discharge prescriptions (stuctured data) and medications documented in free-text clinical notes. To assess the performance of the algorithm on real-world medication reconciliation data.	Author-collected data	Clinical note, prescription list	5300	10-fold cross validation	N/A	N/A	271	Pediatrics (complex care)	1) and 2)	1a, 2b, 2c	Unspecified	Unspecified	II	8 medication entities, 7 relations	CRF, other methods unclear	Composite system	NER, medication matching between prescription list and notes	N/A	Yes	N/A	Unnamed	Information analysis	Clinical note, prescription list	hospital EHR	free text, structured list	narrative medication mentions, medication list	N/A	medication entities (drug name, amount, dosage, frequency, form, duration, strength, route), relations (drug-amount, drug-dosage, drug-frequency, drug-route, drug-duration, drug-strength, drug-form), matched medications (and attributes), discrepant medications (and attributes)	N/A	N/A	N/A	F1 (NER); F1 (RE); F1 (matching); F1 (end-to-end)	0.933; 0.991; 0.647-0.953; 0.510-0.910	precision (NER); precision (RE); precision (matching); precision (end-to-end)	0.950; 0.987; 0.534-0.981; 0.422-0.959	recall (NER); recall (RE); recall (matching); recall (end-to-end)	0.916; 0.994; 0.818-0.928; 0.646-0.866	Development of an end-to-end hybrid system for medication extraction and identification of matches and discrepancies between clinical notes (unstructurede data) and prescription lists (structured data). This is one of the only (if not only) articles in our sample that automates task 2 of MedRec.	Suboptimal performance for attribute matching. Errors were caused by use of abbreviations in clinical notes, uncommon medication names, confusion between similar medication names. False negatives occurred in cases where the medication name matched but an attribute (e.g., route) was discrepant. Evaluation was limited to retrospective data.	Apply more sophisticated NLP methods to take into account context elements. Evaluate system using data from a more diverse patient population (e.g., settings), multiple institutions, and clinical data under different formats. Evaluate system in a prospective manner to determine the practicality of automated medication discrepancy detection.
Pablo	Mahajan et al.	2022	Toward Understanding Clinical Context of Medication Change Events in Clinical Narratives.	USA	to develop a "framework to capture multi-dimensional context of medication changes documented in clinical notes"	CMED dataset/n2c2 2022	Clinical note	300		20	80	296	"focused heavily on diabetes and heart disease patients"	1) Creation of BPMH	a) Obtaining pre-admission/medical visit medication list	Unspecified	Unspecified	II	3 medication event classes, 4 context types (5 action classes, 3 temporality classes, 3 certainty classes, 2 actor classes)	SVM, Transformer	Comparison	event classification, context classification	BERT	Yes	ClinicalBERT	Unnamed	Information acquisition		hospital EHR	free text	narrative medication mentions	n/a	medication event type (disposition, no disposition, undetermined), event action (start, stop, increase, decrease, unique dose), event temporality (past, present, future), event certainty (certain, hypothetical, conditional), event actor (physician, patient)	N/A	N/A	N/A	F1 (event); F1 (context)	0.79; 0.65-0.79	Precision (event); precision (context)	0.79; 0.75-0.83	Recall (event); recall (context)	0.79; 0.63-0.76	Development of the CMED dataset, development of models for identifying longitudinal medication change events	Corpus may not be representative of broader patient population, specific temporal references needed to place medication events at precise points in time were not extracted, some contextual information (eg magnitude of change) was not included in annotation schema	Reproduce methods using larger and more diverse datasets, develop methods to further differentiate between the different types categorized as 'No Disposition', incorporate information extracted using the developed models in the construction of patient medication timelines and in the documentation of nonadherence
Praveen	Mahajan, Diwakar and Liang, Jennifer J and Tsou, Ching-Huei	2022	Toward Understanding Clinical Context of Medication Change Events in Clinical Narratives.	United States	we propose a conceptual framework to organize multi-dimensional context for medication events in clinical narratives, and present the resulting dataset - Contextualized Medication Event Dataset	2014 i2b2/ UTHealth Natural Language Processing shared task corpus	clinical notes	300		20	80	N/A	N/A	1) Creation of BPMH	a) Obtaining pre-admission/medical visit medication list	Unspecified	Unspecified	II	5 tasks	SVM, Transformers	Models are compared	Identify medication change events	BERT	No	ClinicalBERT	Unnamed	information acquisition		hospital EHR	free text	narrative medication mentions	Unspecified	medication change status	N/A	N/A	N/A	Macro F1 Clinical BERT event; action; temporal; certainty; actor	0.79; 0.65; 0.75; 0.79; 0.76	Macro Precision Clinical BERT event; action; temporal; certainty; actor	0.79; 0.75; 0.80; 0.83; 0.83	Macro Recall Clinical BERT event; action; temporal; certainty; actor	0.79; 0.63; 0.74; 0.76; 0.72	We introduce CMED, a dataset capturing contextual information - Action, Negation, Temporality, Certainty, and Actor - for medication change events documented in clinical notes, consisting of 9,013 annotated medication mentions over 500 notes.	n/a	We hope this effort will encourage future research and exploration into leveraging medication information from clinical narratives, and also contribute to other use cases that require consideration of contextual information for clinical events.
Combined	Mahajan et al.	2022	Toward Understanding Clinical Context of Medication Change Events in Clinical Narratives.	United States	To develop a framework to capture multi-dimensional context of medication changes documented in clinical notes. To present the Contextualized Medication Event Dataset (CMED).	i2b2 2014 dataset	Clinical note	300	Holdout dataset	20	80	296	Diabetes patients	1) Creation of BPMH	a) Obtaining pre-admission/medical visit medication list	Unspecified	Unspecified	II	3 medication event classes, 4 context types (5 action classes, 3 temporality classes, 3 certainty classes, 2 actor classes)	SVM, transformer	Multiple models compared	event classification, context classification	BERT	Yes	ClinicalBERT	Unnamed	Information acquisition	Clinical note	hospital EHR	free text	narrative medication mentions	N/A	medication event class (disposition, no disposition, undetermined), event action (start, stop, increase, decrease, unique dose), event temporality (past, present, future), event certainty (certain, hypothetical, conditional), event actor (physician, patient)	N/A	N/A	N/A	F1 (event); F1 (context)	0.79; 0.65-0.79	precision (event); precision (context)	0.79; 0.75-0.83	recall (event); recall (context)	0.79; 0.63-0.76	Development of the CMED dataset and development of models for identifying longitudinal medication change events. ClinicalBERT outperformed other models including SVM and BERT-base.	Errors occurred in cases where medications had multiple annotation, multiple medications in the same sentence, and where context was limited. Corpus may not be representative of broader patient population and is drawn from a single data warehouse. Specific temporal references needed to place medication events at precise points in time were not extracted. Some contextual information (e.g., magnitu…	Reproduce methods using larger and more diverse datasets. Develop methods to further differentiate between the different types categorized as 'No Disposition'. Incorporate information extracted using the developed models in the construction of patient medication timelines and in the documentation of nonadherence. Extract more specific temporal references. Extract other contextual information (e.g…
Pablo	Pilania et al.	2024	Leveraging Convolutional Neural Networks for Improved Drug Identification	India	to develop a CNN model for image-based pill recognition	"Kaggle dataset"	Pill image	175		Cross-validation	75	N/A	N/A	1) Creation of BPMH	a) Obtaining pre-admission/medical visit medication list	Unspecified	Unspecified	II	5 pill types	CNN	N/A	Pill classification	Custom architecture	No	N/A	Unnamed	Information acquisition		user-generated image	image	pill image	n/a	pill identity	N/A	N/A	N/A	Overall accuracy (pill classification)	0.924	N/A	N/A	N/A	N/A	Development of an image-based pill identification model that uses imprint information	N/A	N/A
Praveen	Pilania and M. Kumar and S. Singh	2023	Leveraging Convolutional Neural Networks for Improved Drug Identification	India	In the proposed work, CNN is used to identify the type of medicine based on the imprint. The model was trained on Kaggle dataset of drug images, and the performance was evaluated using accuracy.	Kaggle dataset	Pill images	175		N/A	75	N/A	N/A	1) Creation of BPMH	a) Obtaining pre-admission/medical visit medication list	Unspecified	Unspecified	II	5 different types of drugs	CNN	not applicable	Identify medication based off imprint of pill	N/A	No	N/A	Unnamed	information acquisition		image dataset	pill image specifically imprint	images of pill	Unspecified	medication entities	N/A	N/A	N/A	Average accuracy of CNN model for drug detection	0.924	n/a	n/a	n/a	n/a	The model has potential to automate the drug identification process and improved the efficiency as well as accuracy.	n/a	Moreover, the findings of this study suggest that CNNs could be used in other similar applications, such as the identification of medical equipment’s or identification of other objects in medical settings. R
Combined	Pilania et al.	2024	Leveraging Convolutional Neural Networks for Improved Drug Identification	India	To develop a CNN model to identify drugs based on the pill imprint.	Kaggle "Pharmaceutical Tablets Dataset"	Pill image	175	Unclear	Unclear	75	N/A	N/A	1) Creation of BPMH	a) Obtaining pre-admission/medical visit medication list	Unspecified	Unspecified	II	5 pill classes	CNN	N/A	Pill classification	Unspecified	No	N/A	Unnamed	Information acquisition	Pill image	user-generated image	image	pill image	N/A	pill identity	N/A	N/A	N/A	mean accuracy (pill classification)	0.924	N/A	N/A	N/A	N/A	Development of an image-based pill identification model that uses imprint information to identify the drug.	None reported.	None reported.
Pablo	Selvaraj & Konam	2020	Medication Regimen Extraction From Medical Conversations	USA	to develop models for "extracting the Medication Regimen (dosage and frequency for medications) discussed in a medical conversation"	Author-collected data	Patient–physician conversation transcript	5016		627	627; 423	Unspecified	Unspecified	1) Creation of BPMH	a) Obtaining pre-admission/medical visit medication list	Unspecified	Unspecified	II	3 entity types	Pointer-generator network, Transformer	Composite system, comparison	QA, RE	BERT, BiLSTM, PGNet	Yes	ClinicalBERT, spaCy	Unnamed	Information acquisition		patient–physician conversation	audio transcript	narrative medication mentions	n/a	medication entities (dosage, frequency)	N/A	N/A	N/A	ROUGE F1 (written transcript, dosage); ROUGE F1 (ASR, dosage)	0.6002-0.9346; 0.8579	ROUGE F1 (written transcript, frequency); ROUGE F1 (ASR, frequency)	0.4577-0.4611; 0.4925	N/A	N/A	Development of a system for automated extraction of medication dosage and frequency from doctor–patient conversations	Automated transcript generation and automated segmentation both adversely impact model performance	Use ASR transcripts during model training
Praveen	Selvaraj, Sai P. and Konam, Sandeep	2019	Medication Regimen Extraction From Medical Conversations	United States	In this paper, we explore the Medication Regimen (MR) extraction task of extracting dosage and frequency for the medications mentioned in a doctor-patient conversation transcript.	Author-collected data	patient doctor conversation recordings	5016		627	627	N/A	N/A	1) Creation of BPMH	a) Obtaining pre-admission/medical visit medication list	Unspecified	Unspecified	II	n/a	Transformers and Neural network	transformer and neural network models compared, some models are composites	Identify medication entities	BERT, PGNet	No	N/A	Unnamed	information acquisition		real doctor-patient conversations	Recordings	Medication mentions with dosage and frequency	Unspecified	Medication dosage and frequency	N/A	N/A	N/A	F1 score Dosage ELMo + MD QA PGNet(PT); F1 Score freqeuncy BERT + QA PGNet(PT)	0.7175-0.8579; 0.3090-0.4925	Precision frequency BERT + QA PGNet(PT)	0.2410-0.412	Recall frequency BERT + QA PGNet(PT)	0.5253-0.7225	In summary, we demonstrate that our research can be translated into real clinical settings to realize its benefits for both doctors and patients.	N/A	Using ASR transcripts in training to improve the performance and extracting other important medical information can be interesting lines of future work.
Combined	Selvaraj & Konam	2020	Medication Regimen Extraction From Medical Conversations	United States	To extract the Medication Regimen (dosage and frequency) for medications mentioned in a doctor-patient conversation transcript.	Author-collected data	Patient-physician conversation transcript	5016	Holdout dataset	627	627; 423	Unspecified	Unspecified	1) Creation of BPMH	a) Obtaining pre-admission/medical visit medication list	Unspecified	Unspecified	II	3 medication classes	Pointer-generator network, Transformer	Composite system; Multiple models compared	question answering, named entity recognition, relation extraction	PGNet, BERT	Yes	ClinicalBERT, ELMo	Unnamed	Information acquisition	Clinical note	patient–physician conversation transcript	free text	narrative medication mentions	N/A	medication entities (dosage, frequency)	N/A	N/A	N/A	ROUGE F1 (written transcript, dosage); ROUGE F1 (ASR, dosage)						Development of a system for automated extraction of medication dosage and frequency from doctor–patient conversations. BERT+QA PGNet showed the best performance on frequency extraction from human written transcripts with human segmentation. ELMo+MD QA PGNet showed the best performance on dosage extraction from human written transcripts with human segmentation. Performance declined when automatic …	Automated transcript generation and automated segmentation both adversely impact model performance.	Use ASR transcripts in training to improve the performance. Extract other important medical information.
Pablo	Shah-Mohammadi et al.	2021	Comparison of ACM and CLAMP for Entity Extraction in Clinical Notes	USA	to evaluate the performance of Amazon Comprehend Medical (ACM) and Clinical Language Annotation, Modeling and Processing (CLAMP) for medication extraction	i2b2 2014 dataset	Clinical note	Unclear, total number of notes used appears to be 521		Unspecified	Unclear	Unspecified	Unspecified	1) Creation of BPMH	a) Obtaining pre-admission/medical visit medication list	Unspecified	Unspecified	II	1 entity type	RNN, CRF	Composite system, comparison	NER	LSTM	Yes	ACM, CLAMP, RxNorm	N/A	Information acquisition		hospital EHR	free text	narrative medication mentions	n/a	medication name	N/A	N/A	N/A	F1 (NER)	0.91	Precision (NER)	0.9	Recall (NER)	0.88	Comparison of ACM and CLAMP for medication name recognition from clinical notes, with CLAMP showing better overall performance.	N/A	Evaluate CLAMP and ACM for other non-medication entities
Praveen	Shah-Mohammadi, Fatemeh and Cui, Wanting and Finkelstein, Joseph	2021	Comparison of ACM and CLAMP for Entity Extraction in Clinical Notes.	United States	In specific, this work focuses on automatic medication extraction performance of Amazon Comprehend Medical (ACM) and Clinical Language Annotation, Modeling and Processing (CLAMP) toolkit using 2014 i2b2 NLP challenge dataset and its annotated medical entities.	2014 i2b2 NLP challenge dataset	Clinical notes	couldnt find this		couldnt find this	couldnt find this	couldnt find this	N/A	1) Creation of BPMH	a) Obtaining pre-admission/medical visit medication list	Unspecified	Unspecified	II	20 entities	RNN	not applicable	Identify medication entities	LSTM	No	N/A	Amazon Comprehend Medical, CLAMP	information acquisition		hospital EHR	free text	narrative medication mentions	Unspecified	medication entities	N/A	N/A	N/A	Average F-Score CLAMP	0.91	Average Precision CLAMP	0.9	Average Recall CLAMP	0.88	In this paper, we compared the automatic entity extraction performance of two IE systems: CLAMP and ACM. The result of our conducted experiment on 20 entities showed that CLAMP outperforms ACM by 2% for the average recall and 4.6% for the average F-score	n/a	in the future studies we will evaluate performance of these tools in extracting entities belonged to the other remaining categories. we will proceed with CLAMP for real-world applications.
Combined	Shah-Mohammadi et al.	2021	Comparison of ACM and CLAMP for Entity Extraction in Clinical Notes.	United States	To evaluate the performance of Amazon Comprehend Medical (ACM) and Clinical Language Annotation, Modeling and Processing (CLAMP) toolkit for medication extraction.	i2b2 2014 dataset	Clinical note	Unclear	Unspecified	Unspecified	Unclear	Unspecified	Unspecified	1) Creation of BPMH	a) Obtaining pre-admission/medical visit medication list	Unspecified	Unspecified	II	20 medication classes	RNN, CRF	Composite system; Multiple models compared	named entity recognition	LSTM	Yes	ACM, CLAMP	N/A	Information acquisition	Clinical note	hospital EHR	free text	narrative medication mentions	N/A	medication name	N/A	N/A	N/A	F1 (NER)	0.91	precision (NER)	0.9	recall (NER)	0.88	Comparison of ACM and CLAMP for medication name recognition from clinical notes, with CLAMP showing better overall performance.	None reported.	Evaluate CLAMP and ACM for other non-medication entities.
Pablo	Stevens et al.	2023	Applying and Improving a Publicly Available Medication NER Pipeline in a Clinical Cancer EMR.	Australia	to "examine the transferability of a publicly available, pre-trained NER pipeline with a Transformer layer for medication targets"	Author-collected data	Clinical note	1565		836	738	1309	Lung cancer patients	1) Creation of BPMH	a) Obtaining pre-admission/medical visit medication list	Unspecified	Unspecified	II	8 entity types	Transformer	N/A	NER	BERT	No	Med7 (RoBERTa-based)	N/A	Information acquisition		hospital EHR	free text	narrative medication mentions	n/a	medication entities (drug, drug class, strength, dosage, form, frequency, route, duration)	N/A	N/A	N/A	F1 (NER)	~0.78	N/A	N/A	N/A	N/A	Comparison of the performance of a pre-trained NER pipeline with and without fine-tuning on medication-related entities, with better performance when fine-tuning is conducted	Inconsistent annotation (modest interannotator agreement for certain entity types)	Incorporate methods to model contexts
Praveen	Stevens, Meg and Kennedy, Georgina and Churches, Timothy	2024	Applying and Improving a Publicly Available Medication NER Pipeline in a Clinical Cancer EMR.	Australia	This study examines the transferability of a publicly-available pipeline, Med72 [6] containing pretrained RoBERTa [7] and NER model weights for medication targets, fine-tuned with a relatively small annotated corpus from a specific target data source.	MOSAIQ oncology information management system	clinical notes	1565		836	738	1309	patients with a lung cancer diagnosis and at least one clinical note entry since January 2017	1) Creation of BPMH	a) Obtaining pre-admission/medical visit medication list	Unspecified	Unspecified	II	8 entitites	Transformer	not applicable	Identify medication entities	RoBERTa	No	N/A	Med7	information acquisition		hospital EHR	free text	narrative medication mentions	Unspecified	medication entities	N/A	N/A	N/A	Macro avg F1 score Med7	0.61-0.76	Precision	0.65	Recall	1	In this study, we demonstrate the importance of similar training and target data when applying a clinical NER pipeline – the Med7 model generalised poorly to our data when directly validated	Strategies to improve annotation efficiency and quality would likely provide further improvements in performance – such as the use of weak supervision with labelling functions [11] or active learning with ‘human-in-the-loop’ annotation protocols [12]. Lastly, the fine-tuned pipeline is currently limited in terms of clinical utility, as it is unable to distinguish between contexts in which drug in…	Addressing this limitation through context modelling is the next step in this research program. , increasing annotation consistency in an equally-sized corpus would further improve performance.
Combined	Stevens et al.	2024	Applying and Improving a Publicly Available Medication NER Pipeline in a Clinical Cancer EMR.	Australia	To examine the transferability of a publicly available, pre-trained NER pipeline with a Transformer layer for medication targets.	Author-collected data	Clinical note	1565	Holdout dataset	836	738	1309	Lung cancer patients	1) Creation of BPMH	a) Obtaining pre-admission/medical visit medication list	Unspecified	Unspecified	II	8 medication entities	Transformer	N/A	named entity recognition	BERT	No	Med7 (RoBERTa-based)	N/A	Information acquisition	Clinical note	hospital EHR	free text	narrative medication mentions	N/A	medication entities (drug, drug class, strength, dosage, form, frequency, route, duration)	N/A	N/A	N/A	F1 (NER)	0.85		N/A	N/A	N/A	Comparison of the performance of a pre-trained NER pipeline with and without fine-tuning on medication-related entities, with better performance when fine-tuning is conducted.	The fine-tuned pipeline is limited in terms of clinical utility, as it is unable to distinguish between contexts in which drug information is mentioned. The training corpus included annotations of all entities in text, regardless of context. Annotation was inconsistent.	Improve annotation quality using weak supervision with labelling functions or active learning with human-in-the-loop annotation. Incorporate methods to model contexts.
Pablo	Tu et al.	2024	Extraction of Medication and Temporal Relation from Clinical Text using Neural Language Models	UK	to "evaluate the performances of deep learning (DL) and large language models (LLMs) in medication extraction and temporal relations classification"	i2b2 2009 dataset, i2b2 2012 dataset	Clinical note (discharge summary)	393.4		84.3	84.3	Unspecified	Unspecified	1) Creation of BPMH	a) Obtaining pre-admission/medical visit medication list	Unspecified	Unspecified	II	6 entity types, 3 relation types	CRF, RNN, CNN, Transformer	Composite system, comparison	NER, RE	BERT-CNN, BiLSTM-CRF, CNN-BiLSTM	Yes	SparkNLP, GATE, cTAKES, MedSpaCy	MEDTEM	Information acquisition		hospital EHR	free text	narrative medication mentions	n/a	medication entities (medication, dosage, frequency, route, duration, reason), temporal relations (after, before, overlap)	N/A	N/A	N/A	F1 (NER); F1 (RE)	0.7817; 0.6503	Precision (NER); precision (RE)	0.7567; 0.6448	Recall (NER); recall (RE)	0.7783; 0.6717	Development of a hybrid pipeline for medication extraction and (basic) temporal relationship classification from clinical notes. After applying rule-based post-processing, about 30% of the medications are correctly classified as in use using their pipeline.	Limited computational resources hindered further fine-tuning and optimization, directly extracting medication-date relations was not possibly due to how the data were annotated, suboptimal performance of the rule-based post-processing	Explore prompt-based engineering methods, incorporate domain-specific pretrained models, use data augmentation techniques, explore other learning structures
Praveen	Tu and L. Han and G. Nenadic	2023	Extraction of Medication and Temporal Relation from Clinical Text using Neural Language Models	UK	To evaluate the performances of deep learning (DL) and large language models (LLMs) in medication extraction and temporal relations classification, we carry out an empirical investigation of MedTem project using several advanced learning structures including BiLSTM-CRF and CNN-BiLSTM for a clinical domain named entity recognition (NER), and BERT-CNN for temporal relation extraction (RE), in addit…	i2b2 challenge track 2009 and 2012	discharge summaries	177		37	37	N/A	N/A	1) Creation of BPMH	a) Obtaining pre-admission/medical visit medication list	Unspecified	Unspecified	II	couldnt find this	CNN, RNN, Transformers, CRF	Multiple Composite systems are compared	Identify medication entities and temporal relations	BERT, BiLSTM	Yes	N/A	Unnamed	information acquisition		hospital EHR	free text	narrative medication mentions	Unspecified	medication entities and relations	N/A	N/A	N/A	Macro avg F1 score CNN-BiLSTM (NER); Macro avg F1 score BERT-CNN (RE)	0.7817; 0.6503	Precision CNN-BiLSTM (NER); Precision BERT-CNN (RE)	0.7567;0.7703	Recall CNN-BiLSTM (NER); Recall BERT-CNN (RE)	0.7783;0.7334	We carried out empirical study on medication extraction and temporal relation classification using three hybrid machine learning models BiLSTM-CRF, CNN-BiLSTM, and BERTCNN.	lack of computation resources to do more experiments for fine-tuning the best model settings and parameters. Moreover, the proportion of data (those annotated) on the relationship between medications and their corresponding dates is inadequate, which can not provide sufficient information for MEDICATION-DATE relation extraction. Therefore, the performance of information extraction generated by th…	we plan to further improve the model performances from different aspects, which include the integration of domain-specific pertained BERT model such as Med-BERT [51], more text features, data-set augmentation especially for low frequency labels e.g. using synthetic data [52], and system optimisation using different learning structures. We also investigate the prompt-based engineering based on LLM…
Combined	Tu et al.	2024	Extraction of Medication and Temporal Relation from Clinical Text using Neural Language Models	United Kindgom	To evaluate the performances of deep learning (DL) and large language models (LLMs) in medication extraction and temporal relations classification.	i2b2 2009 dataset, i2b2 2012 dataset	Clinical note	393.4	Holdout dataset	84.3	84.3	Unspecified	Unspecified	1) Creation of BPMH	a) Obtaining pre-admission/medical visit medication list	Unspecified	Unspecified	II	6 medication entities, 3 temporal relation classes	CRF, RNN, CNN, Transformer	Composite system; Multiple models compared	NER, temporal relation classification	BERT-CNN, BiLSTM-CRF, CNN-BiLSTM	No	SparkNLP, GATE, cTAKES, MedSpaCy	Unnamed	Information acquisition	Clinical note	hospital EHR	free text	narrative medication mentions	N/A	medication entities (medication, dosage, frequency, route, duration, reason), temporal relations (after, before, overlap)	N/A	N/A	N/A	F1 (NER); F1 (temporal relation classification)	0.7817; 0.6503	Precision (NER); precision (RE)	0.7567; 0.7703	Recall (NER); recall (RE)	0.7783; 0.6717	Development of a hybrid pipeline for medication extraction and (basic) temporal relationship classification from clinical notes. After applying rule-based post-processing, about 30% of the medications are correctly classified as in use using their pipeline. CNN-BiLSTM outperforms other models on NER, while BERT-CNN outperforms other models on temporal relation classification.	Limited computational resources hindered further fine-tuning and optimization. Directly extracting medication-date relations was not possibly due to how the data were annotated. Suboptimal performance of the rule-based post-processing.	Explore prompt-based engineering methods. Incorporate domain-specific pretrained models. Use data augmentation techniques. Incorporate more text features. Explore other learning structures.
Pablo	Yu et al.	2015	Accurate system for automatic pill recognition using imprint information	China	to develop a pill recognition system based on shape, colour and imprint information	Author-collected data	Pill image	Unclear		Unspecified	12500?	N/A	N/A	1) Creation of BPMH	a) Obtaining pre-admission/medical visit medication list	Unspecified	Unspecified	II	2500 pill types	KNN	N/A	Pill classification	N/A	Yes	N/A	Unnamed	Information acquisition		user-generated image	image	pill image	n/a	pill identity	N/A	N/A	N/A	Overall accuracy (pill classification)	0.9046	N/A	N/A	N/A	N/A	Development of a largely rule-based system that uses pill colour, shape, and imprint information (extracted using rule-based/handcrafted features) for pill classification	N/A	Improve algorithm speed, evaluate proposed method when pill images are of poor quality
Praveen	Yu, Jiye; Chen, Zhiyuan; Kamata, Sei-ichiro; Yang, Jie	2015	Accurate system for automatic pill recognition using imprint information	China	In this study, a high-accuracy automatic pill recognition system is proposed for accurate and automatic pill recognition.	Author-collected data	pill images	couldnt find this		couldnt find this	12500	N/A	N/A	1) Creation of BPMH	a) Obtaining pre-admission/medical visit medication list	Unspecified	Unspecified	II	2500 categories	kNN	not applicable	Identify medication category	N/A	No	N/A	Unnamed	information acquisition		user-generated image	pill image specifically imprint, colour, and shape	images of pill	Unspecified	medication category	N/A	N/A	N/A	proposed method rank 1st accuracy	0.9046	n/a	n/a	n/a	n/a	In this paper, a pill recognition system is proposed, which can classify the pills with high accuracy.	n/a	As for the future work, we will focus on accelerating the algorithms. In addition, we also intend to continue the research of imprint extraction, especially when the pill images are in bad conditions.
Combined	Yu et al.	2015	Accurate system for automatic pill recognition using imprint information	China	To develop an automatic pill recognition system based on shape, colour and imprint information.	Author-collected data	Pill image	Unclear	Unspecified	Unspecified	12500	N/A	N/A	1) Creation of BPMH	a) Obtaining pre-admission/medical visit medication list	Unspecified	Unspecified	II	2500 pill classes	kNN	N/A	Pill classification	N/A	Yes	N/A	Unnamed	Information acquisition	Pill image	user-generated image	image	pill image	n/a	pill identity	N/A	N/A	N/A	top-1 accuracy (pill classification)	0.9046	N/A	N/A	N/A	N/A	Development of a largely rule-based system that uses pill colour, shape, and imprint information (extracted using rule-based/handcrafted features) for pill classification. The proposed method outperformed other methods tested.	None reported.	Improve algorithm speed. Improve imprint extraction, especially when pill images are poor quality.

## Sheet: pablo bonnie
Reviewer	Authors	Year	Title	Country	Objectives	Data selection	Sampling unit	Training set size	Validation method	Validation set size (if applicable)	Evaluation set size	Number of patients	Demographic characteristics	MedRec task	MedRec subtask	Intended clinical setting	Intended user group	Implementation stage	Number of classes	ML method	If multiple methods	Function of model	Model architecture	Hybrid system?	Existing off-the-shelf tools or pre-trained models used by authors	Name of product/tool developed by authors	Stage of information processing	Model input	Data source	Data type	Data content	Data input method	Data output	Presentation of output	Output interpretation	Integration	Primary evaluation metric	Primary evaluation result	Secondary evaluation metric 1	Secondary evaluation result 1	Secondary evaluation metric 2	Secondary evaluation result 2	Key contributions	Author-reported limitations	Author-reported future directions
Bonnie	Christopoulou et al.	2020	Adverse drug events and medication relation extraction in electronic health records with ensemble deep learning methods.	United Kingdom	"This article describes our participation to the n2c2 shared-task in extracting relations between medication-related entities in electronic health records."	2018 N2C2 ADE	clinical notes	242		61		N/A	N/A	1) Creation of BPMH	a) Obtaining pre-admission/medical visit medication list	N/A	N/A	II	8 relation types	RNN, CRF, Transformers	Composite system	medication relation extraction	Bi-LSTM CRF	No		N/A	information acquisition		discharge summaries	free text	narrative medication mentions	Unspecified	medication relations (strength-drug, dosage-drug, duration-drug, frequency-drug, form-drug, route-drug, reason-drug, ADE-drug)	N/A	N/A	N/A	F1 (relation; end to end)	0.9472; 0.8765	Precision	0.9463; 0.9264	Recall	0.9480; 0.8318	In this work, the authors proposed an ensemble method for RE between drugs and medications, as part of the n2c2 challenge 2018. The models ranked third place in both relation (Track 2) and end-to-end extraction (Track 3).		Future work includes further investigating these ADE- and reason-drug interactions by speculating their linguistic properties and developing more suitable models. The authors also intend to exploit joint-learning approaches for end-to-end relation extraction (RE). Finally, they plan to apply the proposed approach to other biomedical RE corpora, as well as to collaborate with clinicians, to show n…
Pablo	Christopoulou et al.	2020	Adverse drug events and medication relation extraction in electronic health records with ensemble deep learning methods.	UK	to develop "neural network models to predict intra- and inter-sentence relations in EHRs" for a medication NER/RE task	n2c2 2018 dataset	Clinical note (discharge summary)	242.4		60.6	202	Unspecified	Critical care	1) Creation of BPMH	a) Obtaining pre-admission/medical visit medication list	Unspecified	Unspecified	II	8 relation types	RNN, transformer, CRF	Composite system	RE	Weighted BiLSTM, Walk-BiLSTM, BiLSTM-CRF	Yes	LingPipe, OSCAR4	Unnamed	Information acquisition		hospital EHR	free text	narrative medication mentions	n/a	medication relations (drug-strength, drug-duration, drug-route, drug-form, drug-ADE, drug-dosage, drug-reason, drug-frequency)	N/A	N/A	N/A	F1 (RE); F1 (end-to-end)	0.9514; 0.8777	Precision (RE); precision (end-to-end)	0.9572; 0.9286	Recall (RE); recall (end-to-end)	0.9456; 0.8321	Development of an ensemble model for medication relation extraction leveraging latent drug-drug interactions	Suboptimal performance for drug-ADE and drug-reason relation type	Further investigate drug-ADE and drug-reason relation types in terms of their linguistic properties and adjust models/develop new methods accordingly
Combined	Christopoulou et al.	2020	Adverse drug events and medication relation extraction in electronic health records with ensemble deep learning methods.	United Kingdom	To develop neural network models to predictintra- and inter-sentence relations between drug and medication-related entities in electronic health records.	n2c2 2018 dataset	Clinical note	242	Holdout dataset	61	202	Unspecified	Critical care	1) Creation of BPMH	a) Obtaining pre-admission/medical visit medication list	Unspecified	Unspecified	II	8 relations	RNN, CRF, Transformer	Composite system	named entity recognition, relation extraction	Weighted BiLSTM, Walk-BiLSTM, BiLSTM-CRF	No	LingPipe, OSCAR5	Unnamed	information acquisition	Clinical note	hospital EHR	free text	narrative medication mentions	N/A	medication relations (drug-strength, drug-duration, drug-route, drug-form, drug-ADE, drug-dosage, drug-reason, drug-frequency)	N/A	N/A	N/A	F1 (RE); F1 (E2E)	0.9514; 0.8778	precision (RE); precision (E2E)	0.9572; 0.9287	recall (RE); recall (E2E)	0.9456; 0.8322	In this work, the authors proposed an ensemble method for RE between drugs and medications, as part of the n2c2 challenge 2018. The models ranked third place in both relation (Track 2) and end-to-end extraction (Track 3).	Suboptimal performance for drug-ADE and drug-reason relation type.	Further investigate ADE- and reason-drug relations in terms of linguistic properties and develop more suitable models. Exploit joint-learning approaches for end-to-end relation extraction. Apply the proposed approach to other biomedical RE corpora and collaborate with clincians to show the clinical significance and generalizability of the methods.
Bonnie	Dai et al.	2020	Adverse drug event and medication extraction in electronic health records via a cascading architecture with different sequence labeling models and word embeddings.	Taiwan	"An adverse drug event (ADE) refers to an injury resulting from medical intervention related to a drug including harm caused by drugs or from the usage of drugs. Extracting ADEs from clinical records can help physicians associate adverse events to targeted drugs."	2018 N2C2 ADE	clinical notes	265		38	202	N/A	N/A	1) Creation of BPMH	a) Obtaining pre-admission/medical visit medication list	N/A	N/A	II	9 entity types	CRF, RNN, CNN	multiple models compared	medication entity extraction	LSTM-BiLSTM-CRF, CNN-BiLSTM-CRF	No	N/A	N/A	information acquisition		discharge summaries	free text	narrative medication mentions	N/A	medication entities (drug, strength, duration, route, form, ADE, dosage, reason, frequency)	N/A	N/A	N/A	F1 (C-BiLSTM-CRF)	0.913	Precision	0.935	Recall	0.892	The authors proposed a cascading architecture combining 2 well-known sequence labeling models including CRFs and BiLSTM-CRF along with the study of the effectiveness of a variety of word representation techniques to deal with the task of ADME.	N/A	N/A
Pablo	Dai et al.	2019	Adverse drug event and medication extraction in electronic health records via a cascading architecture with different sequence labeling models and word embeddings.	Taiwan	to extract ADEs from clinical records	n2c2 2018 dataset	Clinical note (discharge summary)	265		38	202	Unspecified	Critical care	1) Creation of BPMH	a) Obtaining pre-admission/medical visit medication list	Unspecified	Physicians	II	9 entity types	RNN, CRF, CNN	Composite system, comparison	NER	BiLSTM-CRF, BiLSTM	Yes	GloVe, fastText, nlplab, word2vec_GN, Numberbatch, BioWordVec, word2vec_MIMIC, ConcatenatedVec, AddedVec, PurifiedVec	Unnamed	Information acquisition		hospital EHR	free text	narrative medication mentions	n/a	medication entities (medication, dosage, frequency, mode, duration, strength, form, reason, ADE)	N/A	N/A	N/A	F1 (NER)	0.919	Precision (NER)	0.939	Recall (NER)	0.9	Use of a cascading architecture for handling overlapping annotations for medication and ADE extraction from discharge summaries	Suboptimal ADE recognition	Incorporate external knowledge sources to improve ADE recognition, evaluate the utility/redundancy of certain handcrafted features
Combined	Dai et al.	2020	Adverse drug event and medication extraction in electronic health records via a cascading architecture with different sequence labeling models and word embeddings.	Taiwan	To develop a cascading architecture to recognize ADEs, drug names, and entities related to drugs. To study the effectiveness for the ADE and medication extraction task.	n2c2 2018 dataset	Clinical notes	265	Holdout dataset	38	202	Unspecified	Critical care	1) Creation of BPMH	a) Obtaining pre-admission/medical visit medication list	Unspecified	Unspecified	II	9 medication entities	RNN, CRF, CNN	Composite system; Multiple models compared	named entity recognition	LSTM-BiLSTM-CRF, CNN-BiLSTM-CRF	Yes	GloVe, fastText, nlplab, word2vec_GN, Numberbatch, BioWordVec, word2vec_MIMIC, ConcatenatedVec, AddedVec, PurifiedVec	Unnamed	information acquisition	Clinical note	hospital EHR	free text	narrative medication mentions	N/A	medication entities (drug, strength, duration, route, form, ADE, dosage, reason, frequency)	N/A	N/A	N/A	F1 (NER)	0.919	Precision (NER)	0.939	Recall (NER)	0.9	Use of a cascading architecture for handling overlapping annotations for medication and ADE extraction from discharge summaries. The ensemble method combining both BiLSTM-CRF models outperformed the individual models.	Suboptimal ADE recognition.	Incorporate external knowledge sources to improve ADE recognition. Evaluate the utility/redundancy of certain handcrafted features. Adopt an attention-based neural network architecture to improve ADE recognition by leveraging more contextual information.
Bonnie	Dai et al.	2017	ALTA - Medication and Adverse Event Extraction from Noisy Text	Australia	"In this paper, we evaluate three NER methods, one most popular and two most recent ones, for their capabilities in extracting the complex entities that exist in our noisy dataset of reports of adverse drug event."	CADEC, i2b2 2009 dataset	online medical forum posts, clinical notes	unspecified			unspecified	N/A`	N/A	1) Creation of BPMH	a) Obtaining pre-admission/medical visit medication list	N/A	N/A	II	1-2 entity types	CRF, RNN	multiple models compared	medication entity extraction	Bi-LSTM	No		N/A	information acquisition		online medical forum, discharge summaries	free text	narrative medication mentions	Unspecified	medication entities for CADEC (drug, ADE), medication entities for i2b2 (drug)	N/A	N/A	N/A	F1 (Bi-LSTM)	0.687-0.925	Precision	0.734-0.932	Recall	0.649-0.922	The authors' experiments showed that the non-sequence labelling method can best extract continuous multi- word entities, while CRF using Stanford NER is more successful for discontinuous entities.	One problem for the non-sequence labelling method is its tendency to extract long strings as one entity.	The authors look to verify these results using other biomedical datasets, with different entity and document types. They are also interested in comparing these methods on nested entities which CADEC and i2b2 2009 did not contain. Finally, the authors look to investigate other methods like joint models, incorporate medical ontologies, and methods that incorporate syntactic and semantic parsing of …
Pablo	Dai et al.	2017	Medication and Adverse Event Extraction from Noisy Text	Australia	to "evaluate three NER methods [...] in extracting the complex entities that exist in our noisy dataset of reports of adverse drug events [...] [and] identify which of these methods more accurately extracts these entities, and whether the differences in complexity or type of entities guide what method to choose."	CADEC dataset, i2b2 2009 dataset	Medical forum post, clinical note (discharge summary)	1511		10-fold cross validation	N/A	Unspecified	Unspecified	1) Creation of BPMH	a) Obtaining pre-admission/medical visit medication list	Unspecified	Unspecified	II	2 entity types	CRF, RNN, FNN	Comparison	NER	Bi-LSTM	No	Stanford NER, NeuroNER	Unnamed	Information acquisition		medical Internet forum, hospital EHR	free text	narrative medication mentions	n/a	medication entities (drug, ADE)	N/A	N/A	N/A	F1 (NER)	0.687-0.925	Precision (NER)	0.734-0.932	Recall (NER)	0.649-0.922	Comparison of three methods for medication and ADE NER, showing that different methods perform better for continuous vs. discontinuous entities.	Overlapping or discontinuous entities were more difficult to extract	Incorporate medical ontologies, use methods that leverage syntactic and semantic parsing, test the methods employed on other datasets that have additional entity types
Combined	Dai et al.	2017	Medication and Adverse Event Extraction from Noisy Text	Australia	To evaluate three NER methods in extracting complex entities from a noisy dataset of adverse drug event reports, and to indentify which of these methods more accurately extracts these entities and whether the differences in complexibty or type of entities guide what method to choose.	CADEC dataset, i2b2 2009 dataset	Medical forum post; Clinical note	1511	10-fold cross-validation	N/A	N/A	Unspecified	Unspecified	1) Creation of BPMH	a) Obtaining pre-admission/medical visit medication list	Unspecified	Unspecified	II	2 medication entities	CRF, RNN, FFNN	Multiple models compared	named entity recognition	BiLSTM	No	Stanford NER, NeuroNER	Unnamed	information acquisition	Clinical note	medical Internet forum, hospital EHR	free text	narrative medication mentions	N/A	medication entities (drug, ADE)	N/A	N/A	N/A	F1 (NER)	0.687-0.926	Precision (NER)	0.734-0.933	Recall (NER)	0.649-0.923	The authors' experiments showed that the non-sequence labelling method can best extract continuous multi-word entities, while CRF using Stanford NER is more successful for discontinuous entities.	Overlapping or discontinuous entities were more difficult to extract. For the non-sequence labelling method, long strings are extracted as one entity,	Verify results on other biomedical datasets with different entity and document types. Compare methods on nested entities. Investigate join models. Incorporate medical ontologies. Use methods that incorporate syntactic and sematic parsing as well as take the tree-structure of the entities into account.
Bonnie	Dandala et al.	2020	Extraction of Information Related to Drug Safety Surveillance From Electronic Health Record Notes: Joint Modeling of Entities and Relations Using Knowledge-Aware Neural Attentive Models	United States	"This study aims to improve the automatic extraction of ADEs and related information such as drugs, their attributes, and reason for administration from the clinical notes of patients."	2018 N2C2 ADE	clinical notes	303		N/A	202	N/A	N/A	1) Creation of BPMH	a) Obtaining pre-admission/medical visit medication list	N/A	N/A	II	9 entity types, 8 relation types	RNN, CRF, CNN	multiple models compared	identify medication entities, identify medication relations	LSTM (ELMo)	Yes	Word2vec, BiLSTM-CRF	N/A	information acquisition		discharge summaries	free text	narrative medication mentions	Unspecified	medication entities (drug, strength, form, frequency, route, dosage, duration, ADE, reason), and relations (drug-strength, drug-form, drug-frequency, drug-route, drug-dosage, drug-duration, drug-ADE, drug-reason)	N/A	N/A	N/A	F1 (entity extraction; relation extraction)	0.935; 0.895	Precision	0.941; 0.906	Recall	0.930; 0.884	The key contributions are presenting a system for extracting drug-centric concepts and relations that outperformed current state-of-the-art results and showing the effectiveness of a position-attention mechanism in extracting long-distance relations and knowledge embeddings from the FAERS in recognizing relations where contextual clues are insufficient.	Some limitations noted by the authors are only having results specific to the n2c2 data set and annotation errors in the ground truth likely due to the complex nature of the task.	The future directions noted by the authors are to explore methods such as Edge Label Aware Network Embedding rather than training separate graph embeddings for drug−{ADE, reason} relations, to explore BERT, to leverage the clinical abbreviation expansion components to help resolve ambiguous mentions and also incorporate assertion recognition, and to explore N-ary relation extraction for cross-sen…
Pablo	Dandala et al.	2020	Extraction of Information Related to Drug Safety Surveillance From Electronic Health Record Notes: Joint Modeling of Entities and Relations Using Knowledge-Aware Neural Attentive Models	USA	"to improve the automatic extraction of ADEs and related information such as drugs, their attributes, and reason for administration from the clinical notes of patients"	n2c2 2018 dataset	Clinical note (discharge summary)	303		N/A	202	Unspecified	Critical care	1) Creation of BPMH	a) Obtaining pre-admission/medical visit medication list	Unspecified	Unspecified	II	9 entity types, 8 relation types	CRF, RNN	Composite system	NER, RE	BiLSTM-CRF	Yes	spaCy, word2vec, ELMo, FAERS	Unnamed	Information acquisition		hospital EHR	free text	narrative medication mentions	n/a	medication entities (medication, dosage, frequency, mode, duration, strength, form, reason, ADE), relations (drug-dosage, drug-frequency, drug-mode, drug-duration, drug-strength, drug-form, drug-reason, drug-ADE)	N/A	N/A	N/A	F1 (NER); F1 (RE)	0.935; 0.895	Precision (NER); precision (RE)	0.941; 0.906	Recall (NER); recall (RE)	0.930; 0.884	Development of an NLP system incorporating "contextualized embeddings, position-attention mechanisms, and knowledge embeddings", outperforming the state-of-the-art (at the time)	Dataset limited to intensive care, there were some annotation errors, suboptimal performance for drug-ADE and drug-reason relation types	Evaluate models on more diverse datasets, investigate the extent and impact of annotation errors, employ more advanced graph embedding methods, explore the use of BERT, incorporate "clinical abbreviation expansion components" and assertion recognition, explore methods for cross-sentence RE
Combined	Dandala et al.	2020	Extraction of Information Related to Drug Safety Surveillance From Electronic Health Record Notes: Joint Modeling of Entities and Relations Using Knowledge-Aware Neural Attentive Models	United States	To improve the automatic extraction of ADEs and related information such as drugs, their attributes, and reason for adminitration from the clinical notes of patients.	n2c2 2018 dataset	Clinical note	303	N/A	N/A	202	Unspecified	Critical care	1) Creation of BPMH	a) Obtaining pre-admission/medical visit medication list	Unspecified	Unspecified	II	9 medication entities, 8 relations	RNN, CRF, CNN	Composite system	named entity recognition, relation extraction	BiLSTM-CRF, CNN-RNN	No	spaCy, word2vec, ELMo, FAERS	Unnamed	information acquisition	Clinical note	hospital EHR	free text	narrative medication mentions	N/A	medication entities (medication, dosage, frequency, mode, duration, strength, form, reason, ADE), relations (drug-dosage, drug-frequency, drug-mode, drug-duration, drug-strength, drug-form, drug-reason, drug-ADE)	N/A	N/A	N/A	F1 (NER); F1 (RE)	0.935; 0.896	Precision (NER); precision (RE)	0.941; 0.907	Recall (NER); recall (RE)	0.930; 0.885	Development of an NLP system incorporating "contextualized embeddings, position-attention mechanisms, and knowledge embeddings", outperforming the state-of-the-art (at the time). The knowledge-join ensemble system outperformed other systems.	Dataset limited to intensive care patients. Presence of annotation errors in the ground truth dataset. Suboptimal performance for drug-ADE and drug-reason types.	Explore methods such as Edge Label Aware Network Embedding rather than training separate graph embeddings for drug−ADE and drug-reason relations. Explore BERT models. Leverage clinical abbrviation expansion components to resolve ambiguous mentions and incorporate assertion recognition. To explore methods for cross sentence relation extraction using graph LSTM networks.
Bonnie	Faramarzi et al.	2023	Context-aware Medication Event Extraction from Unstructured Text	United States	"This study investigates how to extract information about changes to patient medications from clinical text using the Contextualized Medication Event Dataset (CMED) developed by Mahajan et al. (2021)..."	Contextualized Medication Event Dataset (CMED)	clinical notes	400			100	296	N/A	1) Creation of BPMH	a) Obtaining pre-admission/medical visit medication list	N/A	N/A	II	1 entity type, 3 medication event classes, 5 context types (7 action classes, 3 actor classes, 2 negation classes, 3 temporality classes, 4 certainty classes)	Transformers	multiple models compared	medication entity, event, attribute extraction	BERT	No	BioBERT, Bio+Clinical BERT, RoBERTa, XLNet, negspaCy	N/A	information acquisition		hospital EHR	structured text	narrative medication mentions	N/A	medication name, medication even type (disposition, no disposition, undetermined), event action (start, stop, increase, decrease, unique dose, other change, unknown), event actor (physician, patient, unknown), event negation (negated, non-negated), event temporality (past, present, future), event certainty (certain, hypothetical, conditional, unknown)	N/A	N/A	N/A	F1	0.96; 0.61-0.85	Precision	0.96; 0.75-0.90	Recall	0.96; 0.59-0.82	The study afﬁrms the utility of Transformer-based models, particularly BioBERTand Bio+Clinical BERT, in medication information extraction from clinical notes. It also demonstrates the additional advantage of training such models with augmented domain data.	Some limitations include 1) when using pretrained language models to extract medication changes from clinical narratives, multiple event annotations for medication mentions can be a signiﬁcant challenge, leading to predictionerrors, 2) instances of incorrect or ambiguous labeling in the annotation, 3) several mistakes in the negation class, 4) several non-English sentences in the training set, 5)…
Pablo	Faramarzi et al.	2023	Context-aware Medication Event Extraction from Unstructured Text	USA	to "[evaluate] the performance of various pretrained language models" on a contextualized medication event detection task	CMED/n2c2 2022 dataset, DDI Extraction 2013 dataset	Clinical note, MEDLINE abstract	Unclear, at least 400		N/A	Unclear, at least 100	Unclear, at least 296	Unspecified	1) Creation of BPMH	a) Obtaining pre-admission/medical visit medication list	Unspecified	Unspecified	II	1 entity type, 3 medication event classes, 5 context types (7 action classes, 4 temporality classes, 4 certainty classes, 3 actor classes, 2 negation classes)	Transformer	Composite system, comparison	NER, medication event classification, context classification	BERT	Yes	BioBERT, Bio+ClinicalBERT, RoBERTa, XLNet	Unnamed	Information acquisition		hospital EHR	free text	narrative medication mentions	n/a	medication name, medication event type (disposition, no disposition, undetermined), event action (start, stop, increase, decrease, unique dose, other change, unknown), event temporality (past, present, future, unknown), event certainty (certain, hypothetical, conditional, unknown), event actor (physician, patient, unknown), event negation (negated, not negated)	N/A	N/A	N/A	F1 (NER); F1 (event); F1 (context)	0.96; 0.85; 0.70-0.85	Precision (NER); precision (event); precision (context)	0.96; 0.90; 0.75-0.84	Recall (NER); recall (event); recall (context)	0.96; 0.82; 0.70-0.88	Use of pre-trained models for contextualized medication event detection	Ambiguities or errors in the annotations, intrusion by non-English sentences, medication information occurring beyond a single sentence	N/A
Combined	Faramarzi et al.	2023	Context-aware Medication Event Extraction from Unstructured Text	United States	To extract information about changes to patient medications in clinical text using various pretrained language models.	n2c2 2022 dataset; DDI Extraction 2023 dataset	Clinical note, MEDLINE abstract	≥400	N/A	N/A	≥100	≥296	Unspecified	1) Creation of BPMH	a) Obtaining pre-admission/medical visit medication list	Unspecified	Unspecified	II	1 medication entity, 3 medication event classes, 5 context categories (7 action classes, 4 temporality classes, 4 certainty classes, 3 actor classes, 2 negation classes)	Transformer	N/A	named entity recognition, medication event classification, context classification	BERT	Yes	BioBERT, Bio+Clinical BERT, RoBERTa, XLNet, negspaCy	Unnamed	information acquisition	Clinical note	hospital EHR	free text	narrative medication mentions	N/A	medication name, medication event type (disposition, no disposition, undetermined), event action (start, stop, increase, decrease, unique dose, other change, unknown), event temporality (past, present, future, unknown), event certainty (certain, hypothetical, conditional, unknown), event actor (physician, patient, unknown), event negation (negated, not negated)	N/A	N/A	N/A	F1 (NER); F1 (event); F1 (context)	0.96; 0.85; 0.61-0.83	Precision (NER); precision (event); precision (context)	0.96; 0.90; 0.63-0.84	Recall (NER); recall (event); recall (context)	0.96; 0.82; 0.59-0.88	The study afﬁrms the utility of Transformer-based models, particularly BioBERTand Bio+Clinical BERT, in medication information extraction from clinical notes. It also demonstrates the additional advantage of training such models with augmented domain data.	Prediction errors arose in cases where multiple event annotations were present for a single medication mention. There were instances of incorrect or ambiguous labeling in the annotation. Mistakes in the negation class. There were several non-English sentences in the training set. Instances of medication information across multiple sentences and multiple medication references within a single sente…	None reported.
Bonnie	Ju et al.	2020	An ensemble of neural models for nested adverse drug events and medication extraction with subwords.	United Kingdom	"This article describes an ensembling system to automatically extract adverse drug events and drug related entities from clinical narratives, which was developed for the 2018 n2c2 Shared Task Track 2."	2018 N2C2 Shared Task Track 2	clinical notes	242		61	202	N/A	N/A	1) Creation of BPMH	a) Obtaining pre-admission/medical visit medication list	N/A	N/A	II	9 entity types	CRF, RNN	multiple models compared, composite system	medication entity extraction	Bi-LSTM	No		N/A	information acquisition		discharge summaries	free text	narrative medication mentions	Unspecified	medication entities (ADE, Dosage, Duration, Drug, Form, Frequency, Reason, Route, Strength)	N/A	N/A	N/A	F1 (Inter-NN)	0.9331	Precision	0.9591	Recall	0.9084	The study described an ensemble of neural models that enable automatic extraction of medications and their attributes from EHRs	Some limitations include the CRF model only being able to handle flat entities and predict a single category for each entity and the models only considering sentence level information.	In future work, the authors will extend the method to improve the recognition of ADEs by integrating advanced neural network models and additional corpus resources. They will also extract different types of medical entities, including both flat and nested entities.
Pablo	Ju et al.	2019	An ensemble of neural models for nested adverse drug events and medication extraction with subwords.	UK	to present "an ensembling system to automatically extract adverse drug events and drug related entities from clinical narratives"	n2c2 2018 dataset	Clinical note (discharge summary)	242.4		60.6	202	Unspecified	Unspecified	1) Creation of BPMH	a) Obtaining pre-admission/medical visit medication list	Unspecified	Unspecified	II	9 entity types	RNN, CRF	Composite system, comparison	NER	BiLSTM	Yes	GENIA tagger, NERSuite, LingPipe, OSCAR4	Unnamed	Information acquisition		hospital EHR	free text	narrative medication mentions	n/a	medication entities (medication, dosage, frequency, mode, duration, strength, form, reason, ADE)	N/A	N/A	N/A	F1 (NER)	0.9278	Precision (NER)	0.9599	Recall (NER)	0.8979	Development of various ensemble models for medication entity recognition	Only sentence-level information is considered	Use additional datasets, employ advanced neural network techniques
Combined	Ju et al.	2020	An ensemble of neural models for nested adverse drug events and medication extraction with subwords.	United Kingdom	To present an ensembling system to automatically extract adverse drug events and drug related entities from clinical narratives.	n2c2 2018 dataset	Clinical note	242	Holdout dataset	61	202	Unspecified	Unspecified	1) Creation of BPMH	a) Obtaining pre-admission/medical visit medication list	Unspecified	Unspecified	II	9 medication entities	RNN, CRF	Composite system; Multiple models compared	named entity recognition	BiLSTM	No	GENIA tagger, NERSuite, LingPipe, OSCAR5	Unnamed	information acquisition	Clinical note	hospital EHR	free text	narrative medication mentions	N/A	medication entities (medication, dosage, frequency, mode, duration, strength, form, reason, ADE)	N/A	N/A	N/A	F1 (NER)	0.9278	Precision (NER)	0.9599	Recall (NER)	0.8979	The study described an ensemble of neural models that enable automatic extraction of medications and their attributes from EHRs. The inter-NN setting showed the best performance among the systems evaluated.	CRF model can only handle flat entities and predict a single category for each entity. Only sentence-level information is considered.	Integrate advanced neural network models an additional corpus resources to improve recognition of ADES. Extract different types of medical entities, including flat and nested entities.
Bonnie	Kocabiyikoglu et al.	2021	Neural Medication Extraction: A Comparison of Recent Models in Supervised and Semi-supervised Learning Settings	France	"Our objective is to provide a comprehensive evaluation of the standard deep learning seq2seq methods (including Transformers) on the I2B2 2009 medication extraction task."	i2b2 2009 dataset, MIMIC-III	clinical notes	241		10	unsure	N/A	N/A	1) Creation of BPMH	a) Obtaining pre-admission/medical visit medication list	N/A	N/A	II	6 entity types	RNN, Transformers, CNN	multiple models compared	medication entity extraction	seq2seq, LSTM, BERT, conv-seq2seq	No	ClarityNLP, BioBERT, ClinicalBERT, BlueBERT	N/A	information acquisition		discharge summaries	free text	narrative medication mentions	Unspecified	medication entities (medication, dosage, mode, frequency, duration, reason)	N/A	N/A	N/A	F1 (BlueBERT)	0.88					The authors presented a comprehensive evaluation of the state-of-the-art seq2seq models with and without pre-trained embeddings in a supervised and semi-supervised setting.	The general purpose pre-trained models had low performance, potentially due to the lack of data.	Future work looks at how to better select and filter the unpaired datasets so that it is less noisy, closer to the target dataset and contains the most difficult cases (e.g., reason), extending this work to non-English data, and using this approach to develop medical prescription recognition from spoken utterances.
Pablo	Kocabiyikoglu et al.	2021	Neural Medication Extraction: A Comparison of Recent Models in Supervised and Semi-supervised Learning Settings	France	to "explore the benefit of pre-trained models and semi-supervised learning to leverage non-annotated clinical documents for deep learning models" in a medication extraction task	i2b2 2009 dataset, unannotated MIMIC-III-derived dataset	Clinical note (discharge summary)	Unclear, at least 884		Unclear, at least 98	251	Unspecified	Unspecified	1) Creation of BPMH	a) Obtaining pre-admission/medical visit medication list	Unspecified	Unspecified	II	6 entity types	RNN, CNN, transformer	Comparison	NER	BiLSTM, BERT	No	BioBERT, ClinicalBERT, BlueBERT	Unnamed	Information acquisition		hospital EHR	free text	narrative medication mentions	n/a	medication entities (name, dosage, route, frequency, duration, reason)	N/A	N/A	N/A	F1 (NER)	0.88	N/A	N/A	N/A	N/A	Use of pre-trained models for medication extraction under both supervised and semi-supervised learning paradigms, showing that semi-supervised methods are promising	i2b2 and MIMIC-III datasets may be too different to use in a single application	Evaluate methods for reducing noise in the dataset, develop a dataset with a higher frequency of rare entities, extend the work to non-English notes
Combined	Kocabiyikoglu et al.	2021	Neural Medication Extraction: A Comparison of Recent Models in Supervised and Semi-supervised Learning Settings	France	To provide a comprehensive evaluation of the standard deep learning seq2seq methods (including transformers) for the task of medication extraction, including to provide a focused evaluation of pre-trained models and semi-supervised learning to leverage unannotated corpora.	i2b2 2009 dataset, MIMIC-III	Clinical note	Unclear	Holdout dataset	Unclear	251	Unspecified	Unspecified	1) Creation of BPMH	a) Obtaining pre-admission/medical visit medication list	Unspecified	Unspecified	II	6 medication entities	RNN, Transformer, CNN	Multiple models compared	named entity recognition	BiLSTM, conv-seq2sec, BERT	No	ClarityNLP, BioBERT, ClinicalBERT, BlueBERT	Unnamed	information acquisition	Clinical note	hospital EHR	free text	narrative medication mentions	Unspecified	medication entities (name, dosage, route, frequency, duration, reason)	N/A	N/A	N/A	F1 (NER)	0.88	N/A	N/A	N/A	N/A	The authors presented a comprehensive evaluation of the state-of-the-art seq2seq models with and without pre-trained embeddings in a supervised and semi-supervised setting. The BlueBERT-based system outperformed the other models developed by the authors, as well as two top competitors in the i2b2 competition.	Performance is poor on the MIMIC data as it is too different from the i2b2 training data. The general purpose pre-trained models had low performance, potentially due to the lack of data.	Examine how to better select and filter unpaired datasets so that it is less noisy, closer to the target dataset, and contains the most difficult cases (e.g., reason). Extend work to non-English notes. Use this approach to develop medical prescription recognition from spoken utterances.
Bonnie	Liu et al.	2019	Learning to detect and understand drug discontinuation events from clinical narratives	United States	"Identifying drug discontinuation (DDC) events and understanding their reasons are important for medication management and drug safety surveillance. Structured data resources are often incomplete and lack reason information. In this article, we assessed the ability of natural language processing (NLP) systems to unlock DDC information from clinical narratives automatically."	author-collected data	clinical notes	1668			200	N/A	cancer/cardiovascular patients	1) Creation of BPMH	a) Obtaining pre-admission/medical visit medication list	N/A	N/A	II	2 discontinuation classes, 4 reason classes	SVM, kNN, Multilayer perceptron NN, random forest, GradientBoosting, extremely randomized tree	multiple models compared	discontinuation identification		No		N/A	information acquisition		hospital EHR	free text	narrative medication mentions	Unspecified	discontinuation class (DDC, no DDC), reason class (adverse event, drug modification, non-medical, unknown)	N/A	N/A	N/A	AUC (area under the curve for discontinuation; reason for SVM)	0.796; 0.716	Sn (sensitivity)	0.5986; 0.5192	Sp (specificity)	0.9942; 0.9124	This system has shown promising results, suggesting it could be applied on a large scale of EHR data for population-based observational studies. Therefore, this study has the potential to improve the efficacy of pharmacovigilance, enhance patient management, and reduce medical errors due to medication nonadherence.	There are several limitations in this study. First, due to limited annotated data, the authors did not explore complicated deep learning model. Second, this study assumes that the discontinuation event will be stated with reasons in the same sentence, but further analysis shows that the larger context may be needed to determine the reasons.	Future work includes exploring data-scarce deep learning approaches, refining the category schema to accommodate more specific reason subcategories, and addressing challenges imposed by limited annotation samples as well as possible overlapping among subcategories. Lastly, the authors plan to apply the system to EHR data from a different EHR system in order to evaluate its portability and general…
Pablo	Liu et al.	2019	Learning to detect and understand drug discontinuation events from clinical narratives	USA	to "[assess] the ability of natural language processing (NLP) systems to unlock [drug discontinuation] information from clinical narratives automatically."	Author-collected data	Clinical note	1668		10-fold cross-validation	200	Unspecified	Cancer and cardiovascular care patients	1) Creation of BPMH	a) Obtaining pre-admission/medical visit medication list	Unspecified	Unspecified	II	2 drug discontinuation event types, 5 drug discontinuation reason types	SVM, KNN, NN (unspecified), RF, gradient boosting	Comparison	drug discontinuation event and reason classification	Unspecified	No	N/A	Unnamed	Information acquisition		hospital EHR	free text	narrative medication mentions	n/a	medication discontinuation events (discontinuation or no discontinuation), medication discontinuation reasons (adverse event, drug modification, non-medical, unknown, no discontinuation)	N/A	N/A	N/A	AUC (event detection and classification)	0.720-0.779	Sensitivity (event detection and classification)	0.5311-0.5634	Specificity (event detection and classification)	0.9086-0.9936	Development of an NLP system to automatically identify drug discontinuations from clinical notes	No use of advanced deep learning methods, methods used were limited to sentence-level contexts, discontinuation reason categories were high-level	Develop a more refined category schema for discontinuation reasons, explore additional deep learning methods (in particular, methods suitable for scarce data), evaluate generalizability by applying methods to data obtained from a different EHR
Combined	Liu et al.	2019	Learning to detect and understand drug discontinuation events from clinical narratives	United States	To assess the ability of natual language processing (NLP) systems to extract drug continuation information from clinical narratives automatically.	Author-collected data	Clinical note	1668	10-fold cross-validation	N/A	200	Unspecified	Cancer and cardiovascular care patients	1) Creation of BPMH	a) Obtaining pre-admission/medical visit medication list	Unspecified	Unspecified	II	2 drug discontinuation classes, 5 discontinuation reason classes	SVM, kNN, random forest, boosting algorithm, extremely randomized tree, FFNN	Multiple models compared	drug discontinuation event and reason classification	Multilayer perceptron neural network	No	N/A	Unnamed	information acquisition	Clinical note	hospital EHR	free text	narrative medication mentions	N/A	medication discontinuation events (discontinuation or no discontinuation), medication discontinuation reasons (adverse event, drug modification, non-medical, unknown, no discontinuation)	N/A	N/A	N/A	AUC (discontinuation classification; reason classification)	0.779; 0.720	Sensitivity (discontinuation classification; reason classification)	0.5634; 0.5311	Specificity (discontinuation classification; reason classification)	0.9936; 0.9086	Development of an NLP system to automatically identify drug discontinuations from clinical notes. SVER model (semantically enriched NGram vector representation via word embeddings) showed the best performance on both tasks.	Authors did not use advanced deep learning models. All models assumed that discontinuation events and reasons would be in the same sentence, but this was not always the case. The study focused on high-level discontinuation reason categories.	Explore data-scarce deep learning approaches. Refine reason categories to include more specific reason subcategories. Apply methods data from a different EHR system to evaluate portability and generalizability.
Bonnie	Mahajan et al.	2020	Extracting daily dosage from medication instructions in EHRs: An automated approach and lessons learned	United States	"We present an automated approach to calculate daily dosage for all medications, combining deep learning-based named entity extractor with lexicon dictionaries and regular expressions."	2018 N2C2 ADE	clinical notes	379		25	101	N/A	N/A	1) Creation of BPMH	b) Verifying accuracy of medication information	N/A	N/A	II	2 entity types	Transformers, RNN	Composite system	medication entity extraction	BERT, Bi-LSTM	Yes	ClinicalBERT	N/A	information acquisition		discharge summaries	free text	narrative medication mentions	Unspecified	medication entities (Dosage per administration, administration frequency)	N/A	N/A	N/A	F1	0.985-0.987	Precision	0.989-0.990	Recall	0.981-0.985	This work is the first to generalize the task of daily dosage extraction on all medications. The authors described a hybrid system for calculating daily dosage on all medications, consisting of a deep learning-based entity extraction module and normalization and dosage calculation module, and demonstrated its effectiveness against an expert-generated dataset.	There were several limitations. For example, human experts did not provide a daily dosage value in 17% of prescriptions or their system encountered errors when given multiple dosage expressions, new expressions not under understood, extra information not considered, and typos/mispellings.	The authors have three objectives: 1) they plan to surface additional Sig characteristics, and leverage medication-specific information pulled from RxNorm, 2) surface the reason for null values using expert-identified categories, and 3) explore seq2seq systems to normalize the entities or develop an automated process to supplement this lexicon and calculate the final daily dosage value, with the …
Pablo	Mahajan et al.	2021	Extracting daily dosage from medication instructions in EHRs: An automated approach and lessons learned	USA	to develop "an automated approach to calculate daily dosage" for medications from free text	Author-collected data, n2c2 2018 dataset	Medication order, clinical note	378.75		25.25	101 (NER); 1000 (end-to-end)	>427	Unspecified, critical care	1) Creation of BPMH	a) Obtaining pre-admission/medical visit medication list	Unspecified	Unspecified	II	2 entity types	Transformer, RNN	Composite system	NER	BERT, BiLSTM	Yes	ClinicalBERT	Unnamed	Information acquisition		hospital EHR	free text	narrative medication mentions	n/a	dosage per administration, administration frequency	N/A	N/A	N/A	F1 (NER); F1 (end-to-end)	0.985-0.987; 0.96	Precision (NER); precision (end-to-end)	0.989-0.990; 0.98	Recall (NER); recall (end-to-end)	0.981-0.985; 0.95	Development of a system to calculate daily medication dosage from free text	Difficulties with variable dosing and with inconsistencies/duplications in text, difficulties with prescription instructions with irregular dosing patterns (eg 'as needed')	Leverage medication-specific information from RxNorm, develop a method for returning the reason in the case of 'null' daily dosages, explore methods for automating lexicon expansion
Combined	Mahajan et al.	2021	Extracting daily dosage from medication instructions in EHRs: An automated approach and lessons learned	United States	To develop an automated approach to calculate daily dosage for medications from free text.	n2c2 2018 dataset	Medication order, Clinical note	379	Holdout dataset	25	101 (NER); 1000 (E2E)	>427	Unspecified	1) Creation of BPMH	a) Obtaining pre-admission/medical visit medication list	Unspecified	Unspecified	II	2 medication entities	Transformer, RNN	Composite system	named entity recognition	BERT, BiLSTM	Yes	ClinicalBERT	Unnamed	information acquisition	Medication orders, Clinical notes	hospital EHR	free text	narrative medication mentions	Unspecified	medication entities (Dosage per administration, administration frequency)	N/A	N/A	N/A	F1 (NER); F1 (E2E)	0.985-0.987; 0.97	Precision (NER); precision (E2E)	0.989-0.990; 0.99	Recall (NER); recall (E2E)	0.981-0.985; 0.96	Development of a system to calculate daily medication dosage from free text.	Human annotators did not provide a dosage in 17% of prescriptions for various reasons (e.g., insufficient information to determine daily dose, daily dose does not apply, variable dose over different days, etc.) System encountered errors when given multiple dosage expressions, new expressions not understodd by the system, extra information not considered by the system, or mispellings.	Capture additional dosage information not captured by daily dose value. Leverage medication-specific information from RxNorm. In cases of 'null' daily dosage (i.e., where no daily dosage is can be extracted), return the reason why. Explore seq2seq methods for nomalizing entities. Develop an automated process to supplement lexicon and calculate daily dosage, with the end goal of developing an end-…
Bonnie	Mahendran & McInnes	2021	Extracting Adverse Drug Events from Clinical Notes.	United States	"This paper explores the relationship between a drug and its associated attributes using relation extraction techniques. We explore three approaches: a rule-based approach, a deep learning-based approach, and a contextualized language model-based approach."	2018 N2C2 ADE	clinical notes	303			202	N/A	N/A	1) Creation of BPMH	a) Obtaining pre-admission/medical visit medication list	N/A	N/A	II	9 entity types, 8 relation types	CNN, Transformers, GloVe	multiple models compared	identify medication relations	BERT	No	word2vec, BioBERT, Clinical BERT	N/A	information acquisition		discharge summaries	free text	narrative medication mentions	N/A	medication entities (drug, strength, route, form, ADE, dosage, reason, frequency), and relations (strength-drug, duration-drug, route-drug, form-drug, ADE-drug, dosage-drug, reason-drug, frequency-drug)	N/A	N/A	N/A	F1 (BioBERT)	0.93	Precision	0.92	Recall	0.95	The authors investigated diverse approaches to identify relations between medication information and adverse drug events from clinical notes.	In the contextualized language model-based approaches, the authors represent a drug-entity pair by the entire sentence, but this may not advisable as we can have multiple drug-entity pairs within a sentence.	In the future, the authors plan to investigate effective ways of unique representations of a drug-entity pair that can capture the positional information of both the drug and entity. In addition, they plan to investigate expanding the model to perform multi-class classification for different datasets.
[truncated: 29 more rows]

## Sheet: expanded table (pilot only)
Authors	Year	Title	Country	Objectives	Data selection	Sampling unit	Training set size	Validation method	Validation set size (if applicable)	Evaluation set size	Number of patients	Demographic characteristics	MedRec task	MedRec subtask	Intended clinical setting	Intended user group	Intended user group 2	Implementation stage	Number of classes	ML method	ML method 2	ML method 3	ML method 4	ML method 5	ML method 6	If multiple methods	Function of model	Model architecture	Hybrid system?	Existing off-the-shelf tools or pre-trained models used by authors	Name of product/tool developed by authors	Stage of information processing	Data source	Data type	Data content	Data input method	Data output	Presentation of output	Output interpretation	Integration	Primary evaluation metric	Primary evaluation result	Secondary evaluation metric 1	Secondary evaluation result 1	Secondary evaluation metric 2	Secondary evaluation result 2	Key contributions	Author-reported limitations	Author-reported future directions
[truncated: 26 more rows]

[truncated: 1 more sheets: draft table 1 (pilot only)]
